# Supplementary material for: Di-μ-hydroxido-bis­[aqua­trichlorido­tin(IV)] diethyl ether disolvate
Source: Acta Crystallogr Sect E Struct Rep Online. 2008 Oct 18;64(Pt 11):m1430. doi: 10.1107/S1600536808032832 (PMC2959587; doi:10.1107/S1600536808032832)
Supplement: Supplementary file 1 [file e-64-m1430-sup1.cif]

##############################################################################
###                                                                        ###
###        Electronic paper (Acta Crystallographica Section E)             ###
###                                                                        ###
##############################################################################
#                                                                            #
# This CIF contains the data in a paper accepted for publication in Acta     #
# Crystallographica Section E. It conforms to the requirements of Notes      #
# for Authors for Section E, and has been peer reviewed under the auspices   #
# of the IUCr Commission on Journals.                                        #
#                                                                            #
# Full details of the Crystallographic Information File format               #
# are given in the paper "The Crystallographic Information File (CIF):       #
# a New Standard Archive File for Crystallography" by S. R. Hall, F. H.      #
# Allen and I. D. Brown [Acta Cryst. (1991), A47, 655-685].                  #
#                                                                            #
# The current version of the core CIF dictionary is obtainable from          #
# ftp://ftp.iucr.org/pub/cif_core.dic. The current version number is 2.4.    #
#                                                                            #
# Software is freely available for graphical display of the structure(s) in  #
# this CIF.  For information consult the CIF home page http://www.iucr.org/  #
# cif/home.html                                                              #
#                                                                            #
# This file may be used for bona fide research purposes within the           #
# scientific community so long as proper attribution is given to the journal # 
# article from which it was obtained.                                        #
#                                                                            #
##############################################################################
                                             
data_I
_audit_creation_method     SHELXL-97
_chemical_name_systematic
;
Di-\m-hydroxido-bis[aquatrichloridotin(IV)] diethyl ether disolvate
;
_chemical_name_common     ?
_chemical_formula_moiety     'H6 Cl6 O4 Sn2, 2(C4 H10 O)'
_chemical_formula_sum     'C8 H26 Cl6 O6 Sn2'
_chemical_formula_iupac     '[Sn2 Cl6 (O H)2 (H2 O)2], 2C4 H10 O'
_chemical_formula_weight     668.36
_chemical_melting_point     ?
_symmetry_cell_setting     Monoclinic
_symmetry_space_group_name_H-M     'P 21/n'
loop_
    _symmetry_equiv_pos_as_xyz
    'x, y, z'
    '-x+1/2, y+1/2, -z+1/2'
    '-x, -y, -z'
    'x-1/2, -y-1/2, z-1/2'
_cell_length_a     10.1171(15)
_cell_length_b     10.0212(15)
_cell_length_c     11.2641(18)
_cell_angle_alpha     90.00
_cell_angle_beta     103.5360(10)
_cell_angle_gamma     90.00
_cell_volume     1110.3(3)
_cell_formula_units_Z     2
_cell_measurement_reflns_used     4261
_cell_measurement_theta_min     2.438
_cell_measurement_theta_max     28.220
_cell_measurement_temperature     298(2)
_exptl_crystal_description     block
_exptl_crystal_colour     colorless
_exptl_crystal_size_max     0.46
_exptl_crystal_size_mid     0.32
_exptl_crystal_size_min     0.30
_exptl_crystal_density_diffrn     1.999
_exptl_crystal_density_meas     ?
_exptl_crystal_density_method     'not measured'
_exptl_crystal_F_000     648
_exptl_absorpt_coefficient_mu     2.989
_exptl_absorpt_correction_type     multi-scan
_exptl_absorpt_process_details     '(SADABS; Sheldrick, 1996)'
_exptl_absorpt_correction_T_min     0.3402
_exptl_absorpt_correction_T_max     0.4675
_exptl_special_details
;
;
_diffrn_ambient_temperature     298(2)
_diffrn_radiation_type     MoK\a
_diffrn_radiation_wavelength     0.71073
_diffrn_radiation_source     'fine-focus sealed tube'
_diffrn_radiation_monochromator     graphite
_diffrn_measurement_device_type     'Siemens SMART CCD area-detector'
_diffrn_measurement_method     '\f and \w'
_diffrn_detector_area_resol_mean     ?
_diffrn_reflns_number     5168
_diffrn_reflns_av_R_equivalents     0.0268
_diffrn_reflns_av_sigmaI/netI     0.0282
_diffrn_reflns_theta_min     2.44
_diffrn_reflns_theta_max     25.00
_diffrn_reflns_theta_full     25.00
_diffrn_measured_fraction_theta_max     0.980
_diffrn_measured_fraction_theta_full     0.980
_diffrn_reflns_limit_h_min     -11
_diffrn_reflns_limit_h_max     12
_diffrn_reflns_limit_k_min     -11
_diffrn_reflns_limit_k_max     11
_diffrn_reflns_limit_l_min     -7
_diffrn_reflns_limit_l_max     13
_diffrn_standards_number     ?
_diffrn_standards_interval_count     ?
_diffrn_standards_interval_time     ?
_diffrn_standards_decay_%     ?
_refine_special_details
;
Refinement of <i>F</i>^2^ against ALL reflections. The weighted <i>R</i>-factor
<i>wR</i> and goodness of fit <i>S</i> are based on <i>F</i>^2^, conventional
<i>R</i>-factors <i>R</i> are based on <i>F</i>, with <i>F</i> set to zero for
negative <i>F</i>^2^. The threshold expression of <i>F</i>^2^ >
\s(<i>F</i>^2^) is used only for calculating <i>R</i>-factors(gt) <i>etc</i>.
and is not relevant to the choice of reflections for refinement.
<i>R</i>-factors based on <i>F</i>^2^ are statistically about twice as large
as those based on <i>F</i>, and <i>R</i>- factors based on ALL data will be
even larger.
;
_reflns_number_total     1909
_reflns_number_gt     1685
_reflns_threshold_expression     I>2\s(I)
_refine_ls_structure_factor_coef     Fsqd
_refine_ls_matrix_type     full
_refine_ls_R_factor_all     0.0272
_refine_ls_R_factor_gt     0.0230
_refine_ls_wR_factor_gt     0.0589
_refine_ls_wR_factor_ref     0.0629
_refine_ls_goodness_of_fit_ref     0.838
_refine_ls_restrained_S_all     0.838
_refine_ls_number_reflns     1909
_refine_ls_number_parameters     102
_refine_ls_number_restraints     0
_refine_ls_hydrogen_treatment     constr
_refine_ls_weighting_scheme     calc
_refine_ls_weighting_details
         'calc w=1/[\s^2^(Fo^2^)+(0.0489P)^2^+0.9726P] where P=(Fo^2^+2Fc^2^)/3'
_atom_sites_solution_hydrogens     geom
_atom_sites_solution_primary     direct
_atom_sites_solution_secondary     difmap
_refine_ls_shift/su_max     0.001
_refine_ls_shift/su_mean     0.000
_refine_diff_density_max     1.054
_refine_diff_density_min     -0.682
_refine_ls_extinction_method     none
_refine_ls_extinction_coef     ?
loop_
    _atom_type_symbol
    _atom_type_description
    _atom_type_scat_dispersion_real
    _atom_type_scat_dispersion_imag
    _atom_type_scat_source
    'C' 'C' 0.0033 0.0016
                         'International Tables Vol C Tables 4.2.6.8 and 6.1.1.4'
    'H' 'H' 0.0000 0.0000
                         'International Tables Vol C Tables 4.2.6.8 and 6.1.1.4'
    'N' 'N' 0.0061 0.0033
                         'International Tables Vol C Tables 4.2.6.8 and 6.1.1.4'
    'O' 'O' 0.0106 0.0060
                         'International Tables Vol C Tables 4.2.6.8 and 6.1.1.4'
    'Sn' 'Sn' -0.6537 1.4246
                         'International Tables Vol C Tables 4.2.6.8 and 6.1.1.4'
    'Cl' 'Cl' 0.1484 0.1585
                         'International Tables Vol C Tables 4.2.6.8 and 6.1.1.4'
_computing_data_collection     'SMART (Siemens, 1996)'
_computing_cell_refinement     'SAINT (Siemens, 1996)'
_computing_data_reduction     'SAINT (Siemens, 1996)'
_computing_structure_solution     'SHELXS97 (Sheldrick, 2008)'
_computing_structure_refinement     'SHELXL97 (Sheldrick, 2008)'
_computing_molecular_graphics     'SHELXTL (Sheldrick, 2008)'
_computing_publication_material     'SHELXTL (Sheldrick, 2008)'
loop_
    _atom_site_type_symbol
    _atom_site_label
    _atom_site_fract_x
    _atom_site_fract_y
    _atom_site_fract_z
    _atom_site_U_iso_or_equiv
    _atom_site_adp_type
    _atom_site_calc_flag
    _atom_site_refinement_flags
    _atom_site_occupancy
    _atom_site_disorder_assembly
    _atom_site_disorder_group
    Sn Sn1 0.53184(2) 0.46950(2) 0.361848(19) 0.02338(10) Uani d . 1 . .
    Cl Cl1 0.66543(10) 0.58991(10) 0.25532(9) 0.0421(2) Uani d . 1 . .
    Cl Cl2 0.70089(10) 0.30829(10) 0.44565(9) 0.0434(2) Uani d . 1 . .
    Cl Cl3 0.41097(10) 0.33403(10) 0.20324(9) 0.0470(2) Uani d . 1 . .
    O O1 0.4121(2) 0.4148(2) 0.48000(19) 0.0261(5) Uani d . 1 . .
    H H1 0.3447 0.3497 0.4651 0.031 Uiso calc R 1 . .
    O O2 0.3762(3) 0.6222(3) 0.3036(2) 0.0402(6) Uani d . 1 . .
    H H2D 0.3543 0.6636 0.2360 0.048 Uiso d R 1 . .
    H H2E 0.3425 0.6644 0.3549 0.048 Uiso d R 1 . .
    O O3 0.8141(2) 0.7541(2) 0.5809(2) 0.0367(6) Uani d . 1 . .
    C C1 0.7894(5) 0.8615(4) 0.4926(4) 0.0518(11) Uani d . 1 . .
    H H1A 0.7798 0.8260 0.4109 0.062 Uiso calc R 1 . .
    H H1B 0.8653 0.9233 0.5091 0.062 Uiso calc R 1 . .
    C C2 0.6621(6) 0.9321(5) 0.5016(5) 0.0660(14) Uani d . 1 . .
    H H2A 0.5884 0.8694 0.4895 0.099 Uiso calc R 1 . .
    H H2B 0.6415 1.0003 0.4402 0.099 Uiso calc R 1 . .
    H H2C 0.6746 0.9720 0.5810 0.099 Uiso calc R 1 . .
    C C3 0.9279(4) 0.6715(5) 0.5690(4) 0.0537(12) Uani d . 1 . .
    H H3A 1.0075 0.7267 0.5730 0.064 Uiso calc R 1 . .
    H H3B 0.9066 0.6263 0.4907 0.064 Uiso calc R 1 . .
    C C4 0.9561(5) 0.5717(6) 0.6692(5) 0.0720(15) Uani d . 1 . .
    H H4A 0.9715 0.6168 0.7464 0.108 Uiso calc R 1 . .
    H H4B 1.0355 0.5210 0.6650 0.108 Uiso calc R 1 . .
    H H4C 0.8797 0.5128 0.6610 0.108 Uiso calc R 1 . .
loop_
    _atom_site_aniso_label
    _atom_site_aniso_U_11
    _atom_site_aniso_U_22
    _atom_site_aniso_U_33
    _atom_site_aniso_U_12
    _atom_site_aniso_U_13
    _atom_site_aniso_U_23
    Sn1 0.02419(15) 0.02519(15) 0.02104(15) 0.00006(8) 0.00583(10) -0.00080(8)
    Cl1 0.0446(5) 0.0476(5) 0.0398(5) -0.0069(4) 0.0216(4) 0.0052(4)
    Cl2 0.0438(5) 0.0454(5) 0.0423(5) 0.0216(4) 0.0127(4) 0.0053(4)
    Cl3 0.0515(6) 0.0523(6) 0.0348(5) -0.0129(5) 0.0053(4) -0.0163(4)
    O1 0.0273(12) 0.0281(12) 0.0234(12) -0.0074(10) 0.0069(9) -0.0028(9)
    O2 0.0460(15) 0.0483(15) 0.0274(13) 0.0203(12) 0.0108(11) 0.0104(11)
    O3 0.0334(13) 0.0435(14) 0.0355(14) -0.0047(11) 0.0125(11) -0.0029(11)
    C1 0.071(3) 0.047(2) 0.037(2) -0.023(2) 0.013(2) -0.0013(19)
    C2 0.076(4) 0.048(2) 0.063(3) 0.002(2) -0.008(3) 0.011(2)
    C3 0.034(2) 0.074(3) 0.056(3) -0.002(2) 0.015(2) -0.025(2)
    C4 0.056(3) 0.064(3) 0.088(4) 0.020(3) 0.003(3) -0.012(3)
_geom_special_details
;
All e.s.d.'s (except the e.s.d. in the dihedral angle between two l.s. planes)
are estimated using the full covariance matrix. The cell e.s.d.'s are taken
into account individually in the estimation of e.s.d.'s in distances, angles
and torsion angles; correlations between e.s.d.'s in cell parameters are only
used when they are defined by crystal symmetry. An approximate (isotropic)
treatment of cell e.s.d.'s is used for estimating e.s.d.'s involving l.s.
planes.
;
loop_
    _geom_bond_atom_site_label_1
    _geom_bond_atom_site_label_2
    _geom_bond_site_symmetry_2
    _geom_bond_distance
    _geom_bond_publ_flag
    Sn1 O1 . 2.072(2) ?
    Sn1 O1 3_666 2.090(2) ?
    Sn1 O2 . 2.183(2) ?
    Sn1 Cl1 . 2.3413(9) ?
    Sn1 Cl3 . 2.3469(9) ?
    Sn1 Cl2 . 2.3813(9) ?
    O1 Sn1 3_666 2.090(2) ?
    O1 H1 . 0.9300 ?
    O2 H2D . 0.8500 ?
    O2 H2E . 0.8500 ?
    O3 C1 . 1.447(5) ?
    O3 C3 . 1.449(5) ?
    C1 C2 . 1.493(7) ?
    C1 H1A . 0.9700 ?
    C1 H1B . 0.9700 ?
    C2 H2A . 0.9600 ?
    C2 H2B . 0.9600 ?
    C2 H2C . 0.9600 ?
    C3 C4 . 1.485(7) ?
    C3 H3A . 0.9700 ?
    C3 H3B . 0.9700 ?
    C4 H4A . 0.9600 ?
    C4 H4B . 0.9600 ?
    C4 H4C . 0.9600 ?
loop_
    _geom_angle_atom_site_label_1
    _geom_angle_atom_site_label_2
    _geom_angle_atom_site_label_3
    _geom_angle_site_symmetry_1
    _geom_angle_site_symmetry_3
    _geom_angle
    _geom_angle_publ_flag
    O1 Sn1 O1 . 3_666 71.48(9) ?
    O1 Sn1 O2 . . 83.66(9) ?
    O1 Sn1 O2 3_666 . 84.28(9) ?
    O1 Sn1 Cl1 . . 163.72(7) ?
    O1 Sn1 Cl1 3_666 . 94.40(6) ?
    O2 Sn1 Cl1 . . 86.96(7) ?
    O1 Sn1 Cl3 . . 93.27(6) ?
    O1 Sn1 Cl3 3_666 . 163.56(6) ?
    O2 Sn1 Cl3 . . 88.04(8) ?
    Cl1 Sn1 Cl3 . . 99.69(4) ?
    O1 Sn1 Cl2 . . 92.27(7) ?
    O1 Sn1 Cl2 3_666 . 90.68(7) ?
    O2 Sn1 Cl2 . . 174.32(7) ?
    Cl1 Sn1 Cl2 . . 96.06(4) ?
    Cl3 Sn1 Cl2 . . 96.16(4) ?
    Sn1 O1 Sn1 . 3_666 108.52(9) ?
    Sn1 O1 H1 . . 125.7 ?
    Sn1 O1 H1 3_666 . 125.7 ?
    Sn1 O2 H2D . . 129.1 ?
    Sn1 O2 H2E . . 121.4 ?
    H2D O2 H2E . . 107.7 ?
    C1 O3 C3 . . 112.0(3) ?
    O3 C1 C2 . . 108.6(3) ?
    O3 C1 H1A . . 110.0 ?
    C2 C1 H1A . . 110.0 ?
    O3 C1 H1B . . 110.0 ?
    C2 C1 H1B . . 110.0 ?
    H1A C1 H1B . . 108.4 ?
    C1 C2 H2A . . 109.5 ?
    C1 C2 H2B . . 109.5 ?
    H2A C2 H2B . . 109.5 ?
    C1 C2 H2C . . 109.5 ?
    H2A C2 H2C . . 109.5 ?
    H2B C2 H2C . . 109.5 ?
    O3 C3 C4 . . 109.3(4) ?
    O3 C3 H3A . . 109.8 ?
    C4 C3 H3A . . 109.8 ?
    O3 C3 H3B . . 109.8 ?
    C4 C3 H3B . . 109.8 ?
    H3A C3 H3B . . 108.3 ?
    C3 C4 H4A . . 109.5 ?
    C3 C4 H4B . . 109.5 ?
    H4A C4 H4B . . 109.5 ?
    C3 C4 H4C . . 109.5 ?
    H4A C4 H4C . . 109.5 ?
    H4B C4 H4C . . 109.5 ?
loop_
    _geom_hbond_atom_site_label_D
    _geom_hbond_atom_site_label_H
    _geom_hbond_atom_site_label_A
    _geom_hbond_site_symmetry_A
    _geom_hbond_distance_DH
    _geom_hbond_distance_HA
    _geom_hbond_distance_DA
    _geom_hbond_angle_DHA
    O1 H1 O3 3_666 0.93 1.88 2.799(3) 168.5
    O2 H2D O3 4_575 0.85 1.89 2.736(3) 175.5
    O2 H2E Cl2 3_666 0.85 2.40 3.179(3) 152.0
data_global
_journal_date_recd_electronic     2008-09-15
_journal_date_accepted     2008-10-10
_journal_name_full     'Acta Crystallographica, Section E'
_journal_year     2008
_journal_volume     64
_journal_issue     11
_journal_page_first     m1430
_journal_page_last     m1430
_journal_paper_category     QM
_journal_coeditor_code     SG2266
_publ_contact_author_name     'Prof. Handong Yin'
_publ_contact_author_address
;
  College of Chemistry and Chemical Engineering
  Liaocheng University
  Shandong 252059
  P.R.China
;
_publ_contact_author_email     handongyin@163.com
_publ_contact_author_fax     '86 635 8239121'
_publ_contact_author_phone     '86 635 8239121'
_publ_section_title
;
Di-\m-hydroxido-bis[aquatrichloridotin(IV)] diethyl ether disolvate
;
loop_
    _publ_author_name
    _publ_author_address
    'Minglei Yang'
;
College of Chemistry and Chemical Engineering
Liaocheng University
Shandong 252059
People's Republic of China
;
    'Handong Yin'
;
College of Chemistry and Chemical Engineering
Liaocheng University
Shandong 252059
People's Republic of China
;
    'Li Quan'
;
College of Chemistry and Chemical Engineering
Liaocheng University
Shandong 252059
People's Republic of China
;
    'Liansheng Cui'
;
College of Chemistry and Chemical Engineering
Liaocheng University
Shandong 252059
People's Republic of China
;
    'Daqi Wang'
;
College of Chemistry and Chemical Engineering
Liaocheng University
Shandong 252059
People's Republic of China
;
