# Supplementary material for: Di-μ-hydroxido-bis­[aqua­trichlorido­tin(IV)] diethyl ether disolvate
Source: Acta Crystallogr Sect E Struct Rep Online. 2008 Oct 18;64(Pt 11):m1430. doi: 10.1107/S1600536808032832 (PMC2959587; doi:10.1107/S1600536808032832)
Supplement: Supplementary file 2 [file e-64-m1430-Isup2.hkl]

# 
# h,k,l, Fc-squared, Fo-squared, sigma(Fo-squared) and status flag 
# 
data_I
_shelx_title ' 080106b in P2(1)/n' 
_shelx_refln_list_code          4 
_shelx_F_calc_maximum      206.63 
_exptl_crystal_F_000       648.00 
_reflns_d_resolution_high  0.8408 
 
loop_ 
 _symmetry_equiv_pos_as_xyz 
 'x, y, z' 
 '-x+1/2, y+1/2, -z+1/2' 
 '-x, -y, -z' 
 'x-1/2, -y-1/2, z-1/2' 
 
_cell_length_a    10.1171 
_cell_length_b    10.0212 
_cell_length_c    11.2641 
_cell_angle_alpha  90.000 
_cell_angle_beta  103.536 
_cell_angle_gamma  90.000 
 
_shelx_F_squared_multiplier     1.000 
 
loop_ 
 _refln_index_h 
 _refln_index_k 
 _refln_index_l 
 _refln_F_squared_calc 
 _refln_F_squared_meas 
 _refln_F_squared_sigma 
 _refln_observed_status 
   2   0   0    12744.51    11558.51    379.95 o 
   4   0   0      986.18      842.98     39.01 o 
   8   0   0     1645.71     1808.07     83.17 o 
  10   0   0       63.27       62.33     27.06 o 
   2   1   0      464.97      474.30      9.64 o 
   3   1   0     2555.89     2594.13     43.18 o 
   4   1   0     1837.98     1944.97     31.72 o 
   5   1   0     3863.89     3770.23     56.35 o 
   6   1   0     3747.01     3719.36     75.46 o 
   8   1   0      114.81      130.33     20.34 o 
   9   1   0      170.67      166.47     22.94 o 
  10   1   0      455.99      508.28     34.50 o 
  11   1   0      390.30      413.84     34.06 o 
   0   2   0    14669.20    14767.23    368.47 o 
   1   2   0      148.47      141.49      4.46 o 
   3   2   0     3540.25     3629.18     50.95 o 
   4   2   0     5615.39     5458.36     75.24 o 
   5   2   0      821.41      755.15     17.37 o 
   7   2   0     1383.91     1390.69     48.55 o 
   8   2   0      238.75      231.90     26.50 o 
   9   2   0     1192.81     1237.27     50.84 o 
  10   2   0     1654.18     1747.53     65.08 o 
  11   2   0     1191.87     1214.61     56.06 o 
   1   3   0     3751.84     3709.15     45.63 o 
   2   3   0     1788.93     1981.73     30.74 o 
   3   3   0    27006.28    24250.71    405.62 o 
   4   3   0    11908.28    11655.97    150.92 o 
   5   3   0     2114.58     2067.49     35.40 o 
   6   3   0     1690.35     1673.48     41.93 o 
   7   3   0     1264.07     1426.45     70.53 o 
   8   3   0     1364.67     1363.03     70.66 o 
   9   3   0      607.02      604.39     36.26 o 
  10   3   0     2513.04     2519.64     81.52 o 
  11   3   0      894.82      880.43     48.05 o 
   0   4   0      802.85      837.76     25.37 o 
   1   4   0     1011.76     1070.46     17.96 o 
   2   4   0     6781.30     6434.18     86.50 o 
   3   4   0     8437.16     8095.19    107.68 o 
   4   4   0     8578.08     8554.98    114.75 o 
   5   4   0     5742.49     5755.82     81.88 o 
   6   4   0     1642.22     1668.02     42.58 o 
   7   4   0      835.67      876.05     39.24 o 
   8   4   0       96.36       92.45     19.19 o 
   9   4   0     2434.70     2388.16     76.34 o 
  10   4   0      215.66      188.71     27.97 o 
  11   4   0      313.33      315.67     32.09 o 
   1   5   0     3887.74     3995.43     54.17 o 
   2   5   0     1290.12     1270.46     24.54 o 
   3   5   0     4434.46     4530.41     66.21 o 
   4   5   0     7144.96     7075.03     98.19 o 
   5   5   0     2634.99     2553.59     62.90 o 
   6   5   0     4015.67     4041.35     80.38 o 
   7   5   0      277.08      294.12     25.74 o 
   8   5   0     2983.74     3013.51     87.90 o 
   9   5   0        3.30        4.23     15.11 o 
  10   5   0      970.98      944.18     49.21 o 
   0   6   0     1480.10     1488.45     43.11 o 
   1   6   0     1570.08     1664.93     47.77 o 
   2   6   0     2544.67     2628.13     64.67 o 
   3   6   0     1549.22     1538.77     30.33 o 
   4   6   0     1525.79     1573.53     31.71 o 
   5   6   0     3282.03     3276.03     67.03 o 
   6   6   0      594.74      624.60     34.22 o 
   7   6   0     6070.82     5911.73    139.17 o 
   8   6   0        3.62       -7.52     12.93 o 
   9   6   0     1488.95     1450.35     71.45 o 
  10   6   0       25.53       31.98     19.63 o 
   1   7   0      477.34      460.53     20.00 o 
   2   7   0     1585.55     1613.58     39.67 o 
   3   7   0     1109.90     1072.28     36.27 o 
   4   7   0     1394.63     1253.12     61.78 o 
   5   7   0       49.91       64.36     15.76 o 
   6   7   0     5986.94     5891.80    195.64 o 
   7   7   0       13.54        3.94     14.83 o 
   8   7   0     3114.25     3156.29     95.13 o 
   9   7   0       64.15       41.92     21.57 o 
   0   8   0      498.38      481.63     39.76 o 
   2   8   0       35.09       27.05      9.94 o 
   3   8   0     1287.38     1287.77     36.86 o 
   4   8   0        1.56       -7.01     10.98 o 
   5   8   0     2665.46     2694.94     80.82 o 
   6   8   0       27.21       20.66     16.07 o 
   7   8   0     3840.00     4048.56    244.30 o 
   8   8   0      197.67      169.57     27.59 o 
   1   9   0      141.22      116.32     18.74 o 
   2   9   0     1804.93     1677.52     80.49 o 
   3   9   0      244.74      246.78     25.12 o 
   4   9   0     2016.02     2025.27     68.87 o 
   5   9   0        2.26      -18.43     12.28 o 
   6   9   0     1736.94     1690.89     65.47 o 
   7   9   0       95.06       61.63     22.73 o 
   0  10   0      119.91       81.05     25.65 o 
   1  10   0      495.17      488.99     32.66 o 
   2  10   0      721.24      682.32     38.90 o 
   3  10   0     2534.92     2521.07     87.90 o 
   4  10   0      174.31      186.67     26.80 o 
   5  10   0     1573.86     1560.40     75.28 o 
   6  10   0       20.19        9.57     17.22 o 
   1  11   0      254.15      228.51     35.17 o 
   2  11   0      890.24      882.55     46.42 o 
   3  11   0      976.00      966.71     49.67 o 
   4  11   0      715.30      739.08     55.20 o 
 -11   0   1     2108.17     2259.69    110.56 o 
  -9   0   1     4490.29     4529.96    159.74 o 
  -7   0   1    10911.78    11336.38    223.51 o 
  -5   0   1       60.00       50.45      9.89 o 
  -3   0   1     4038.82     3991.51     80.61 o 
  -1   0   1     9953.83     9781.44    143.80 o 
   1   0   1    19731.95    17068.06    367.48 o 
   3   0   1      549.19      618.28     91.32 o 
   5   0   1    10231.92     9837.32    234.36 o 
   7   0   1    12719.62    12924.34    242.08 o 
   9   0   1     3156.38     3275.24    129.44 o 
  11   0   1       67.53       75.78     30.79 o 
 -11   1   1      261.61      264.66     31.52 o 
 -10   1   1     2162.42     2224.28     73.46 o 
  -9   1   1      270.32      248.14     24.93 o 
  -8   1   1     9085.47     9581.02    198.52 o 
  -7   1   1      184.98      194.61     17.06 o 
  -6   1   1     7598.53     7841.77     96.68 o 
  -5   1   1        0.56        2.38      4.60 o 
  -4   1   1      618.47      626.87     15.91 o 
  -3   1   1     1038.72     1022.93     17.24 o 
  -2   1   1     4261.22     4219.50     87.50 o 
  -1   1   1      321.11      463.99     46.56 o 
   1   1   1      481.26      506.08     14.91 o 
   2   1   1    32414.17    28910.90    496.64 o 
   3   1   1     2836.21     2852.05     48.42 o 
   4   1   1     9516.34     9250.69    168.12 o 
   5   1   1      498.03      434.03     15.97 o 
   6   1   1    11423.19    11678.28    178.20 o 
   7   1   1     1110.08     1115.93     43.34 o 
   8   1   1     5523.02     5592.09    129.94 o 
   9   1   1       33.69       25.67     15.15 o 
  10   1   1      508.97      514.14     35.01 o 
  11   1   1      169.39      182.86     27.67 o 
 -11   2   1     1352.09     1361.64     59.03 o 
 -10   2   1      497.48      526.65     35.60 o 
  -9   2   1     3365.19     3736.71     99.77 o 
  -8   2   1       88.74      122.58     16.62 o 
  -7   2   1     3188.11     3262.18     67.70 o 
  -6   2   1        1.37        2.88      7.80 o 
  -5   2   1     1809.32     1876.34     41.52 o 
  -4   2   1     4574.09     4546.55     66.73 o 
  -3   2   1      126.49      132.17      6.17 o 
  -2   2   1    20001.39    17661.80    218.19 o 
  -1   2   1     5461.02     5884.74     84.61 o 
   0   2   1     3183.79     3333.88     52.31 o 
   2   2   1     1698.14     1646.15     31.17 o 
   3   2   1    21830.14    19964.45    288.94 o 
   4   2   1     1148.34     1235.12     30.66 o 
   5   2   1     6716.16     7099.49    117.39 o 
   6   2   1     4471.33     4553.78    103.40 o 
   7   2   1     5849.14     6259.00    138.80 o 
   8   2   1      571.69      573.24     33.54 o 
   9   2   1      696.95      699.76     50.11 o 
  10   2   1       52.96       28.92     24.11 o 
  11   2   1       76.06      105.44     24.15 o 
 -11   3   1        2.02       -1.20     17.30 o 
 -10   3   1     2515.85     2635.15     82.91 o 
  -9   3   1     1572.97     1654.35     79.41 o 
  -8   3   1      887.93      888.99     32.65 o 
  -7   3   1      603.11      611.31     30.46 o 
  -6   3   1     1019.23     1038.59     31.21 o 
  -5   3   1     1921.21     1941.10     42.98 o 
  -4   3   1     2355.50     2444.35     47.94 o 
  -3   3   1     9888.50     9126.50    119.87 o 
  -2   3   1      360.62      374.55     14.12 o 
  -1   3   1       23.66       32.40      4.69 o 
   0   3   1     2240.10     2260.08     43.41 o 
   1   3   1     1953.50     1900.06     34.89 o 
   2   3   1    29727.98    26395.72    449.66 o 
   3   3   1     4805.04     5069.77    146.00 o 
   4   3   1    18225.74    17436.49    254.38 o 
   6   3   1     2940.40     3220.39     81.73 o 
   7   3   1     1193.90     1162.87     45.44 o 
   8   3   1     1982.27     1835.20    101.16 o 
   9   3   1      518.26      485.12     33.23 o 
  10   3   1      138.74      146.60     24.57 o 
  11   3   1      566.78      615.09     41.14 o 
 -11   4   1     1741.47     1764.53     70.93 o 
 -10   4   1      115.16       92.68     24.07 o 
  -9   4   1     1519.07     1570.07     59.04 o 
  -8   4   1     4694.86     5002.73     98.12 o 
  -7   4   1      388.60      430.06     22.26 o 
  -6   4   1     1650.17     1563.36     40.46 o 
  -5   4   1     1280.75     1285.10     33.75 o 
  -4   4   1    11204.40    10776.36    167.91 o 
  -3   4   1      255.11      283.23     11.31 o 
  -2   4   1     5679.07     5855.74     97.23 o 
  -1   4   1     2087.74     2137.06     40.75 o 
   0   4   1       48.74       58.71      9.21 o 
   1   4   1     4817.84     4780.59     96.97 o 
   2   4   1     8662.30     9038.70    137.43 o 
   3   4   1    15979.49    15602.35    249.27 o 
   4   4   1      879.17      870.96     23.51 o 
   5   4   1     7805.77     7479.04    144.03 o 
   6   4   1       69.94       72.17     15.74 o 
   7   4   1      795.90      775.57     37.59 o 
   8   4   1     1776.60     1705.81     60.17 o 
   9   4   1      571.50      558.70     36.39 o 
  10   4   1     1734.38     1785.86     67.98 o 
 -10   5   1     1149.36     1146.24     53.56 o 
  -9   5   1      927.22      905.69     45.47 o 
  -8   5   1      858.12      870.25     34.03 o 
  -7   5   1     3856.79     3841.55     79.21 o 
  -6   5   1      108.53      126.98     14.21 o 
  -5   5   1     6554.79     6601.80    113.12 o 
  -4   5   1       56.45       78.02     11.59 o 
  -3   5   1    10109.07    10056.36    149.33 o 
  -2   5   1      129.80      149.27     20.42 o 
  -1   5   1     1526.59     1552.69     34.56 o 
   0   5   1     4129.16     4138.31     71.17 o 
   1   5   1     4266.57     4499.14     80.51 o 
   2   5   1       90.95      103.88      9.45 o 
   3   5   1     1753.79     1804.51     38.88 o 
   4   5   1     5721.14     5700.36     95.23 o 
   5   5   1      174.75      222.75     29.46 o 
   6   5   1     3414.66     3289.12     86.44 o 
   7   5   1      457.25      416.54     29.62 o 
   8   5   1       76.17       97.14     20.75 o 
   9   5   1     1646.29     1563.73     61.53 o 
  10   5   1      748.87      737.14     44.46 o 
 -10   6   1       40.06       26.23     18.61 o 
  -9   6   1      519.34      460.49     34.53 o 
  -8   6   1      859.76     1102.84     90.08 o 
  -7   6   1      464.00      476.12     24.95 o 
  -6   6   1     7718.18     7677.24    133.30 o 
  -5   6   1       39.71       37.83     10.12 o 
  -4   6   1     3461.67     3516.18     70.20 o 
  -3   6   1      488.77      500.14     16.85 o 
  -2   6   1    11283.15    11679.35    276.88 o 
  -1   6   1     1031.54      977.69     22.45 o 
   0   6   1    11064.52    10849.02    167.68 o 
   1   6   1       10.28       24.87      7.47 o 
   2   6   1      671.47      640.05     21.70 o 
   3   6   1       46.58       48.10      8.43 o 
   4   6   1      290.57      286.08     18.44 o 
   5   6   1     5351.94     5369.74    123.92 o 
   6   6   1     1305.27     1284.87     49.58 o 
   7   6   1      634.04      604.92     35.73 o 
   8   6   1     1264.91     1206.06     52.81 o 
   9   6   1      537.77      483.57     35.73 o 
  -9   7   1       58.62       43.33     20.44 o 
  -8   7   1        0.70      -11.33     15.71 o 
  -7   7   1     2593.71     2753.31     83.11 o 
  -6   7   1       45.11       31.23     15.57 o 
  -5   7   1     6201.59     6121.50    139.38 o 
  -4   7   1       84.03       76.91     15.92 o 
  -3   7   1     2726.91     2763.00     92.96 o 
  -2   7   1     1579.41     1694.31     42.42 o 
  -1   7   1    19566.11    20651.42    349.70 o 
   0   7   1       52.29       57.67     12.84 o 
   1   7   1     3639.41     3639.02     97.06 o 
   2   7   1       57.90       47.10      9.36 o 
   3   7   1       37.39       33.26     19.22 o 
   4   7   1      609.43      631.86     23.99 o 
   5   7   1      205.91      259.15     24.39 o 
   6   7   1      373.08      409.73     30.41 o 
   7   7   1     1280.83     1337.16     61.15 o 
   8   7   1      249.27      225.46     40.84 o 
   9   7   1      766.54      671.64     43.33 o 
  -8   8   1      375.06      486.68     36.34 o 
  -7   8   1      172.48      153.85     25.64 o 
  -6   8   1     2928.76     2887.22     86.33 o 
  -5   8   1     1092.78     1152.96     48.64 o 
  -4   8   1     5311.68     5450.45    128.93 o 
  -3   8   1      115.47      115.45     19.80 o 
  -2   8   1     6581.45     6848.18    147.83 o 
  -1   8   1       32.40       35.17     13.68 o 
   0   8   1     9105.72     9048.03    149.06 o 
   1   8   1      215.75      206.90     15.91 o 
   2   8   1      688.47      723.18     26.70 o 
   3   8   1     1309.34     1316.29     37.63 o 
   4   8   1      655.64      648.26     35.59 o 
   5   8   1       42.20       76.52     22.43 o 
   6   8   1      237.11      296.94     27.59 o 
   7   8   1       60.00       63.47     21.10 o 
   8   8   1      653.49      598.65     41.01 o 
  -7   9   1     1201.64     1303.06     82.78 o 
  -6   9   1      143.78      152.86     25.77 o 
  -5   9   1     3635.52     3756.55    106.16 o 
  -4   9   1      144.63      136.87     23.59 o 
  -3   9   1     6496.99     6587.01    293.50 o 
  -2   9   1      117.83      107.85     20.74 o 
  -1   9   1     2740.17     2894.33     93.98 o 
   0   9   1       20.26        8.63     13.75 o 
   1   9   1     3634.57     3523.69     73.83 o 
   2   9   1       23.58        9.40     10.18 o 
   3   9   1       55.91       44.57     12.52 o 
   4   9   1      189.46      182.73     24.56 o 
   6   9   1       40.70       65.08     20.13 o 
   7   9   1       25.74       28.17     19.18 o 
  -6  10   1     1775.61     1761.76     69.21 o 
  -5  10   1      401.47      384.82     33.00 o 
  -4  10   1     3590.08     3638.14    103.53 o 
  -3  10   1      342.56      317.31     28.98 o 
  -2  10   1     1882.71     1822.53     64.52 o 
  -1  10   1      267.47      275.32     26.23 o 
   0  10   1     1197.53     1150.31     49.09 o 
   1  10   1       82.76       69.03     14.55 o 
   2  10   1      432.29      441.70     24.41 o 
   3  10   1      736.42      739.90     43.54 o 
   4  10   1        0.05        9.13     15.48 o 
   5  10   1      240.89      250.59     30.70 o 
   6  10   1       51.36       58.05     21.54 o 
  -4  11   1      292.66      264.77     30.71 o 
  -3  11   1     1622.60     1560.32     63.56 o 
  -2  11   1      476.99      429.85     48.30 o 
  -1  11   1     2014.86     2094.64     73.19 o 
   0  11   1       13.98       19.88     22.53 o 
   1  11   1      178.41      151.41     25.40 o 
   2  11   1      526.08      512.83     35.98 o 
   3  11   1      149.21      155.10     26.06 o 
   4  11   1      931.07      946.96     50.99 o 
 -10   0   2      614.63      582.64     50.55 o 
  -8   0   2     7979.03     8135.31    171.82 o 
  -6   0   2    25205.32    24546.60    446.15 o 
  -4   0   2     3805.05     3734.86     60.69 o 
  -2   0   2    42695.28    38789.98   1418.64 o 
   0   0   2      423.68      434.27     18.47 o 
   2   0   2     1929.57     1920.01     43.12 o 
   4   0   2    12500.76    11942.03    216.51 o 
   6   0   2    13045.03    12897.15    237.98 o 
   8   0   2     2814.70     2873.00    114.50 o 
  10   0   2     3350.15     3550.93    144.14 o 
 -11   1   2     1891.74     1957.03     70.68 o 
 -10   1   2      214.35      241.22     28.45 o 
  -9   1   2     1976.83     2228.56     59.48 o 
  -8   1   2     1272.55     1284.43     42.80 o 
  -7   1   2    15637.18    15734.01    211.64 o 
  -6   1   2     3199.67     3272.03     66.05 o 
  -5   1   2    11483.87    11327.17    151.76 o 
  -4   1   2        0.28        0.09      4.67 o 
  -3   1   2     1292.24     1473.19     51.09 o 
  -2   1   2     4327.03     4898.59     52.46 o 
  -1   1   2     9687.21     9433.12    121.13 o 
   0   1   2     5053.10     4911.54    113.36 o 
   1   1   2      598.01      604.54     23.63 o 
   2   1   2     3957.45     4256.67     67.47 o 
   3   1   2     8025.92     7768.08    118.40 o 
   4   1   2     5888.74     5829.53     93.59 o 
   5   1   2     8247.81     8282.18    112.00 o 
   6   1   2        0.26       17.97      8.24 o 
   7   1   2     3891.39     3929.26     75.85 o 
   8   1   2        6.61      -17.89     11.93 o 
   9   1   2     4948.08     4968.92    184.95 o 
  10   1   2      148.96      141.48     24.54 o 
  11   1   2     1578.08     1688.36     67.54 o 
 -11   2   2      302.83      310.17     30.79 o 
 -10   2   2     3223.37     3294.40     77.03 o 
  -9   2   2      323.07      311.30     22.35 o 
  -8   2   2     5090.75     5256.39     99.77 o 
  -7   2   2      610.63      632.68     21.83 o 
  -6   2   2    13861.90    13753.63    184.79 o 
  -5   2   2     1126.78     1094.67     21.73 o 
  -4   2   2    21662.13    20700.76    402.78 o 
  -3   2   2       79.87       72.15      7.97 o 
  -1   2   2    10056.93    10685.34    413.27 o 
   0   2   2     3867.23     3865.89     60.83 o 
   1   2   2     4209.63     4282.24     66.95 o 
   2   2   2     1373.44     1371.52     36.86 o 
   3   2   2     3925.37     3875.92     70.51 o 
   4   2   2     5297.80     5609.60    152.79 o 
   5   2   2     4609.20     5099.62     86.15 o 
   6   2   2     1467.73     1569.36     37.19 o 
   7   2   2      157.67      169.63     25.42 o 
   8   2   2     8293.88     8414.30    144.07 o 
   9   2   2       88.46       98.01     21.87 o 
  10   2   2     2887.91     2980.31     91.38 o 
 -11   3   2      380.00      376.72     42.76 o 
 -10   3   2      762.90      819.78     35.16 o 
  -9   3   2     4934.98     5036.70    100.34 o 
  -8   3   2      303.11      358.91     22.11 o 
  -7   3   2     4917.32     4910.92     91.98 o 
  -6   3   2      107.08      116.02     12.94 o 
  -5   3   2    20937.09    20213.25    230.27 o 
  -4   3   2      587.69      592.48     14.54 o 
  -3   3   2     4370.12     4549.23     58.95 o 
  -2   3   2     6498.30     6847.47     81.10 o 
  -1   3   2      344.43      397.88      9.67 o 
   0   3   2     2810.34     2746.54     47.04 o 
   1   3   2      327.98      321.06     11.66 o 
   2   3   2    15948.64    15851.40    253.95 o 
   3   3   2     4443.65     4465.31     92.13 o 
   4   3   2     6316.59     6246.18    117.76 o 
   5   3   2      102.66      100.66     10.11 o 
   6   3   2      368.24      303.45     15.46 o 
   7   3   2     4724.07     4795.51    212.55 o 
   8   3   2       18.35       20.13     18.09 o 
   9   3   2     3621.22     3581.07     99.91 o 
  10   3   2      153.17      154.65     40.50 o 
 -11   4   2     1139.58     1132.83     74.85 o 
 -10   4   2     1106.02     1260.02     61.84 o 
  -9   4   2       20.10       21.00     13.75 o 
  -8   4   2     3590.79     3438.41     74.54 o 
  -7   4   2      443.05      405.98     21.81 o 
  -6   4   2     2267.92     2110.74     48.55 o 
  -5   4   2     1092.63     1039.75     24.98 o 
  -4   4   2     5978.97     5897.21     84.17 o 
  -3   4   2     5189.19     5311.60     75.62 o 
  -2   4   2     5410.43     5984.62     82.63 o 
  -1   4   2     7088.23     7049.16    109.86 o 
   0   4   2      634.88      659.98     18.58 o 
   1   4   2    13780.11    13529.42    199.78 o 
   2   4   2      652.91      709.77     20.41 o 
   3   4   2     9716.30     9648.01    276.08 o 
   4   4   2        6.96       13.69     13.11 o 
   6   4   2     5372.41     5565.03    126.57 o 
   7   4   2        0.84      -14.56     12.40 o 
   8   4   2     2507.74     2475.30     76.62 o 
   9   4   2      498.95      497.57     42.17 o 
  10   4   2     1105.51     1064.14     52.26 o 
 -10   5   2      475.50      589.18     46.83 o 
  -9   5   2     1101.30     1201.05     67.99 o 
  -8   5   2       41.89       59.49     20.21 o 
  -7   5   2     1167.67     1166.93     66.04 o 
  -6   5   2       62.82       58.58     11.33 o 
  -5   5   2      207.47      181.74     12.02 o 
  -4   5   2      173.49      178.69     15.90 o 
  -3   5   2    10639.25    11412.45    213.23 o 
  -2   5   2     4877.23     5106.16     73.96 o 
  -1   5   2     2579.46     2748.03     52.24 o 
   0   5   2    18802.68    18611.28    274.61 o 
   1   5   2      884.54      868.82     24.40 o 
   2   5   2    13608.74    13465.95    202.57 o 
   3   5   2      500.29      525.02     46.44 o 
   4   5   2     5123.73     5185.30     89.36 o 
   5   5   2     5984.14     6074.75    103.52 o 
   6   5   2     1353.94     1359.28     50.14 o 
   7   5   2     3158.65     3059.03     97.40 o 
   8   5   2      172.41      174.07     25.78 o 
   9   5   2      296.14      290.75     29.00 o 
  10   5   2       28.85       29.21     18.78 o 
 -10   6   2      641.20      596.74     31.94 o 
  -9   6   2      554.15      527.93     29.18 o 
  -8   6   2      250.30      254.49     20.57 o 
  -7   6   2       16.15       23.73     12.03 o 
  -6   6   2        1.29        3.63      9.16 o 
  -5   6   2     1471.19     1407.15     37.84 o 
  -4   6   2     1004.98      961.68     27.40 o 
  -3   6   2     2545.61     2517.85     51.65 o 
  -2   6   2     4407.30     4693.27     90.91 o 
  -1   6   2    13926.24    14138.24    213.90 o 
   0   6   2       22.11       27.49      8.22 o 
   1   6   2     8406.73     8608.50    137.21 o 
   2   6   2       61.63       44.82      8.57 o 
   3   6   2     3781.17     3847.53     71.70 o 
   4   6   2     2282.52     2313.27     50.09 o 
   5   6   2     3365.67     3539.11    156.90 o 
   6   6   2     2688.22     2775.77    240.38 o 
   7   6   2      130.36      107.81     21.16 o 
   8   6   2       37.25       21.53     16.73 o 
   9   6   2       60.05       69.17     21.84 o 
  -9   7   2      541.78      543.04     37.97 o 
  -8   7   2     1083.76     1170.29     51.92 o 
  -7   7   2       13.73        0.11     13.26 o 
  -6   7   2      577.43      568.91     33.59 o 
  -5   7   2       33.70       23.30     13.25 o 
  -4   7   2     5122.76     5208.43    106.91 o 
  -3   7   2     1106.59     1045.68     35.60 o 
  -2   7   2     6690.89     7399.53    163.61 o 
  -1   7   2      176.01      203.57     14.98 o 
   0   7   2     8946.13     8855.19    143.33 o 
   1   7   2      327.40      343.09     17.59 o 
   2   7   2     4077.61     4095.72     77.26 o 
   3   7   2      116.79      119.24     13.47 o 
   4   7   2     2355.76     2496.28     67.11 o 
   5   7   2     1209.53     1204.25     48.81 o 
   6   7   2      856.07      837.02     42.22 o 
   7   7   2      245.47      245.23     29.52 o 
   8   7   2      754.82      697.20     42.45 o 
  -8   8   2      103.90       78.71     21.77 o 
  -7   8   2      198.99      164.66     24.99 o 
  -6   8   2        3.74       10.05     13.95 o 
  -5   8   2     2808.71     2845.01     82.38 o 
  -4   8   2        1.40        3.77     12.09 o 
  -3   8   2     5631.06     5734.22    107.20 o 
  -2   8   2      250.12      246.04     17.72 o 
  -1   8   2     3646.72     3674.11    106.42 o 
   0   8   2       79.54       63.46     12.00 o 
   1   8   2     5958.57     5987.50    106.68 o 
   2   8   2        0.09        4.27      8.86 o 
   3   8   2     3594.30     3690.48     98.19 o 
   4   8   2        6.02       -6.03     15.69 o 
   6   8   2       53.18       52.87     18.71 o 
   7   8   2     1723.50     1680.39     65.92 o 
   8   8   2       21.30       25.15     31.06 o 
  -7   9   2       40.42       20.77     16.76 o 
  -6   9   2       60.99       55.35     18.69 o 
  -5   9   2        2.80      -16.18     12.20 o 
  -4   9   2     2811.29     2840.46    101.72 o 
  -3   9   2      220.40      223.90     19.14 o 
  -2   9   2     2507.72     2675.28     62.50 o 
  -1   9   2      196.18      176.15     16.99 o 
   0   9   2     3421.27     3386.84     71.97 o 
   1   9   2        4.08      -11.38      9.83 o 
   2   9   2     5743.39     5845.04    108.12 o 
   3   9   2       19.64       37.59     16.39 o 
   4   9   2     1107.35     1288.19     72.77 o 
   5   9   2      283.27      267.16     28.00 o 
   6   9   2     1142.32     1191.90     77.36 o 
   7   9   2       41.02       51.02     21.48 o 
  -6  10   2        0.53        6.12     16.77 o 
  -5  10   2      360.76      358.07     31.85 o 
  -4  10   2      588.86      549.54     36.14 o 
  -3  10   2     1663.43     1601.15     60.70 o 
  -2  10   2      288.08      251.81     20.56 o 
  -1  10   2     1838.15     1883.03     51.85 o 
   0  10   2       12.52       12.96     14.75 o 
   1  10   2     5319.74     5296.79    102.95 o 
   2  10   2        4.95       -0.76     16.81 o 
   3  10   2     2774.48     2898.11    108.61 o 
   4  10   2      253.93      265.37     32.13 o 
   5  10   2      611.25      680.29     43.14 o 
  -4  11   2      278.26      284.47     30.10 o 
  -3  11   2      616.98      619.44     39.38 o 
  -2  11   2     1155.57     1130.94     76.67 o 
  -1  11   2        1.61       -9.47     14.82 o 
   0  11   2     2082.57     2079.98     57.33 o 
   1  11   2        0.03      -15.43     10.29 o 
   2  11   2     1792.89     1777.93     52.35 o 
   3  11   2       63.63       59.77     21.55 o 
 -11   0   3       30.13       23.24     23.86 o 
  -7   0   3     4175.30     4291.71     99.34 o 
  -5   0   3    26737.05    24349.11    399.84 o 
  -3   0   3    23711.02    22701.39    403.31 o 
  -1   0   3     7972.16     7367.44    183.81 o 
   1   0   3     4150.71     3857.64     74.75 o 
   3   0   3     3610.75     3956.91    164.55 o 
   7   0   3      174.42      151.36     16.82 o 
   9   0   3     1285.03     1394.87     78.06 o 
 -11   1   3      100.88       72.49     17.25 o 
  -9   1   3       69.50       59.15     11.49 o 
  -8   1   3      560.56      567.72     21.64 o 
  -7   1   3      358.42      365.63     16.86 o 
  -6   1   3    14245.84    14048.07    164.39 o 
  -5   1   3      555.49      467.10     10.29 o 
  -4   1   3    26176.77    24953.48    250.95 o 
  -3   1   3    10663.41    11551.86    119.14 o 
  -2   1   3    18193.09    16851.03    170.28 o 
  -1   1   3      835.96      832.56     14.47 o 
   0   1   3    23363.21    19635.86    731.72 o 
   1   1   3     1867.01     1755.39     46.10 o 
   2   1   3     6445.04     6111.42     96.01 o 
   3   1   3     1398.44     1336.88     29.30 o 
   5   1   3     2693.99     2717.86     46.31 o 
   6   1   3        3.34       32.99     14.75 o 
   7   1   3        5.31       14.28      7.80 o 
   8   1   3      274.09      270.20     34.69 o 
   9   1   3       14.71        1.80     13.85 o 
  10   1   3     3303.42     3652.99    104.43 o 
 -11   2   3       14.80       16.99     13.62 o 
 -10   2   3      682.52      709.72     32.40 o 
  -9   2   3     1052.60     1136.60     33.21 o 
  -8   2   3      688.76      681.71     24.03 o 
  -7   2   3     2272.10     2386.67     74.04 o 
  -6   2   3      451.39      403.96     13.77 o 
  -5   2   3    12792.14    12700.96    188.04 o 
  -3   2   3    15161.10    15784.56    161.09 o 
  -2   2   3     8003.85     8045.44     92.44 o 
  -1   2   3     9244.86     8951.35    182.24 o 
   0   2   3    11604.83    11053.97    161.06 o 
   1   2   3    17127.44    15880.24    574.07 o 
   2   2   3     2369.32     2370.95     62.30 o 
   3   2   3     1988.71     2166.27     75.95 o 
   4   2   3     5283.66     5624.58    124.45 o 
   5   2   3       25.63       31.43      8.21 o 
   6   2   3     2139.05     2167.42     50.77 o 
   7   2   3      938.68      930.02     32.10 o 
   8   2   3        0.73      -13.52      9.69 o 
   9   2   3     1851.23     1865.42     66.15 o 
  10   2   3       52.82       46.83     19.28 o 
 -11   3   3      656.08      646.38     32.59 o 
 -10   3   3      274.45      317.91     24.90 o 
  -9   3   3     2048.33     2031.92     54.01 o 
  -8   3   3     1960.25     1920.46     42.83 o 
  -7   3   3      205.24      194.40     13.67 o 
  -6   3   3     1390.01     1414.33     27.55 o 
  -5   3   3       99.67      112.97      9.50 o 
  -4   3   3     8580.13     9078.03     97.31 o 
  -3   3   3     3913.19     4537.02     69.98 o 
  -2   3   3     6325.81     6335.33     98.17 o 
  -1   3   3      806.21      806.37     16.09 o 
   0   3   3    21980.85    21037.45    365.93 o 
   1   3   3    16268.35    15948.54    259.78 o 
   2   3   3    14192.85    13923.49    279.39 o 
   3   3   3     1374.00     1391.70     68.12 o 
   5   3   3     2398.31     2580.88     80.19 o 
   6   3   3      182.87      191.09     14.41 o 
   7   3   3     1635.39     1590.37     62.23 o 
   8   3   3     3552.97     3589.63     77.59 o 
   9   3   3       32.71       39.78     18.84 o 
  10   3   3      871.35      871.82     46.54 o 
 -11   4   3       70.79       75.96     18.13 o 
 -10   4   3     2726.23     2853.08     70.88 o 
  -9   4   3      339.38      366.71     23.86 o 
  -8   4   3     1541.61     1503.12     43.49 o 
  -7   4   3     1940.80     1840.04     46.82 o 
  -6   4   3     2685.62     2688.70     43.17 o 
  -5   4   3     2103.98     2160.02     35.40 o 
  -4   4   3     2271.91     2340.90     35.86 o 
  -3   4   3    11135.85    12089.56    143.60 o 
  -2   4   3      943.00     1014.84     34.55 o 
  -1   4   3     9075.26     9065.92    118.61 o 
   0   4   3     3600.50     3570.44     61.68 o 
   1   4   3     6280.62     6333.85    101.02 o 
   2   4   3     6730.22     6810.53    176.20 o 
   3   4   3     2328.99     2408.00    113.32 o 
   4   4   3     1609.43     1594.36     40.75 o 
   5   4   3        6.73       19.69     11.84 o 
   6   4   3     4712.10     4634.55    111.32 o 
   7   4   3     1312.31     1277.40     51.77 o 
   8   4   3     1514.54     1506.16    101.80 o 
   9   4   3      787.89      800.93     45.69 o 
  10   4   3      261.08      284.64     31.31 o 
 -10   5   3      187.03      222.33     23.44 o 
  -9   5   3     3420.49     3279.99     75.84 o 
  -8   5   3      602.06      550.52     27.17 o 
  -7   5   3     3146.79     3097.74     74.13 o 
  -6   5   3     2478.56     2512.08     47.50 o 
  -5   5   3     2637.04     2620.26     47.15 o 
  -4   5   3     1069.75     1107.61     28.68 o 
  -3   5   3      564.42      578.30     17.42 o 
  -2   5   3    17058.09    17148.17    253.68 o 
  -1   5   3     3579.41     3770.68     67.25 o 
   0   5   3      590.00      572.83     19.91 o 
   1   5   3     4322.10     4532.42     78.37 o 
   2   5   3       37.64       30.57      6.98 o 
   3   5   3     3797.13     3779.24     69.50 o 
   4   5   3     1113.41     1246.77     32.84 o 
   5   5   3     2150.00     2178.42     90.75 o 
   6   5   3      731.81      695.03     36.42 o 
   7   5   3     3244.29     3181.82    124.11 o 
   8   5   3      120.11      121.07     23.36 o 
   9   5   3      844.26      845.88     46.71 o 
 -10   6   3     1045.96     1078.45     42.12 o 
  -9   6   3      124.75      132.68     24.49 o 
  -8   6   3     4299.37     4081.73     86.52 o 
  -7   6   3     1262.76     1200.41     38.19 o 
  -6   6   3     1621.84     1613.55     36.84 o 
  -5   6   3      353.83      327.21     15.60 o 
  -4   6   3      586.56      636.46     29.45 o 
  -3   6   3     2379.88     2517.95     45.10 o 
  -2   6   3      530.97      629.80     26.71 o 
  -1   6   3     8137.22     8337.67    133.85 o 
   0   6   3     2717.49     2747.54     55.01 o 
   1   6   3      361.27      371.95     17.15 o 
   2   6   3     2040.36     2116.29    112.18 o 
   3   6   3      428.58      483.66     23.57 o 
   4   6   3     9212.38     9606.50    155.00 o 
   5   6   3      151.74      181.06     22.58 o 
   6   6   3     4080.06     3921.89    179.87 o 
   7   6   3      116.95      143.26     24.07 o 
   8   6   3     1563.33     1541.35     62.05 o 
   9   6   3       42.97       38.86     20.19 o 
  -9   7   3     1352.31     1317.09     57.24 o 
  -8   7   3       23.66       12.98     16.06 o 
  -7   7   3     3297.27     3221.51     90.89 o 
  -6   7   3       24.64       22.86     14.16 o 
  -5   7   3       83.18       98.33     11.99 o 
  -4   7   3      499.80      498.64     20.35 o 
  -3   7   3      320.47      350.75     15.54 o 
  -2   7   3      878.13      905.97     24.31 o 
  -1   7   3      439.14      450.02     19.88 o 
   0   7   3      451.84      460.61     20.06 o 
   1   7   3     1266.29     1255.80     36.33 o 
   2   7   3       89.84      103.53     26.89 o 
   3   7   3     6677.62     6668.91    115.47 o 
   4   7   3        6.33       49.26     13.91 o 
   5   7   3     8283.03     8405.14    183.88 o 
   6   7   3       20.24        5.06     20.23 o 
   7   7   3     1782.86     1637.16     80.80 o 
   8   7   3       59.88       50.48     20.94 o 
  -8   8   3     1275.84     1173.57     53.67 o 
  -7   8   3      192.41      177.70     26.10 o 
  -6   8   3     2472.74     2426.78     75.73 o 
  -5   8   3        1.32       -4.84      9.51 o 
  -4   8   3        2.77       35.91     13.53 o 
  -3   8   3        2.19       -4.46      8.56 o 
  -2   8   3       48.06       54.65     20.54 o 
  -1   8   3       20.71        7.51      8.29 o 
   0   8   3      170.04      142.59     14.59 o 
   1   8   3     1148.83     1097.84     34.35 o 
   2   8   3     5585.43     5685.65    110.48 o 
   3   8   3      328.88      319.49     20.27 o 
   4   8   3     5919.21     6431.40    150.29 o 
   5   8   3       43.85       35.49     17.30 o 
   6   8   3     1987.73     1989.23     71.74 o 
   7   8   3        5.30       -1.38     15.96 o 
  -7   9   3     1500.43     1433.07     59.77 o 
  -6   9   3      308.04      286.93     27.88 o 
  -5   9   3     1860.67     1865.89     65.66 o 
  -4   9   3      275.83      272.96     21.11 o 
  -3   9   3      875.80      931.93     33.98 o 
  -2   9   3      448.30      404.18     22.54 o 
  -1   9   3        5.19       -3.42     16.14 o 
   0   9   3       10.45      -10.23      9.39 o 
   1   9   3     1872.40     1780.29     47.96 o 
   2   9   3       37.97       37.85     12.90 o 
   3   9   3     5099.40     5279.70    139.41 o 
   4   9   3        7.09       -1.56     14.20 o 
   5   9   3     1261.54     1330.69     57.52 o 
   6   9   3       17.80       13.41     16.29 o 
  -6  10   3     1223.33     1212.39     55.72 o 
  -5  10   3      387.72      359.38     31.27 o 
  -4  10   3       28.14       18.50     12.08 o 
  -3  10   3      670.30      712.89     31.61 o 
  -2  10   3      403.54      393.28     23.68 o 
  -1  10   3      224.22      187.18     23.60 o 
   0  10   3      455.41      442.85     24.98 o 
   1  10   3      247.75      240.79     20.18 o 
   2  10   3     2443.45     2397.96     60.57 o 
   3  10   3        3.65       11.76     16.36 o 
   4  10   3      860.11      892.14     48.19 o 
   5  10   3       83.60       87.46     24.05 o 
  -4  11   3      361.49      301.30     30.11 o 
  -3  11   3       41.60       30.39     17.21 o 
  -2  11   3      695.80      699.59     32.70 o 
  -1  11   3      786.63      765.51     33.96 o 
   0  11   3     1121.29     1110.23     45.25 o 
   1  11   3      782.88      728.35     32.84 o 
   2  11   3      101.91       95.80     22.33 o 
   3  11   3      552.48      520.78     38.38 o 
 -12   0   4     2701.29     3030.96    133.39 o 
 -10   0   4     1514.23     1595.10     59.33 o 
  -8   0   4      357.24      356.36     25.07 o 
  -6   0   4      352.91      446.38     46.33 o 
  -4   0   4      974.55     1072.49     23.83 o 
  -2   0   4    22501.79    20915.79    363.57 o 
   0   0   4     1233.41     1132.12     26.79 o 
   2   0   4    23506.55    20569.84    359.75 o 
   4   0   4    36128.75    33206.72    589.64 o 
   6   0   4     1184.60     1183.35     40.22 o 
   8   0   4      613.20      592.60     48.18 o 
 -11   1   4     1860.09     1953.71     49.55 o 
 -10   1   4      711.49      706.24     27.45 o 
  -9   1   4      417.22      402.66     19.81 o 
  -8   1   4     2159.12     2100.97     44.27 o 
  -7   1   4       13.57       21.23      7.49 o 
  -6   1   4      565.27      573.40     15.53 o 
  -4   1   4     2631.15     2986.54     36.57 o 
  -3   1   4     9435.49    10350.40    259.18 o 
  -2   1   4     7256.00     7343.98    101.92 o 
  -1   1   4     7739.42     7357.22    184.62 o 
   0   1   4    13287.46    12301.97    392.04 o 
   1   1   4     9378.16     8724.81    229.82 o 
   2   1   4      385.03      395.02     12.78 o 
   3   1   4    27759.84    26395.92    540.53 o 
   4   1   4       55.41       53.82      9.46 o 
   5   1   4     7087.44     6963.91     99.10 o 
   6   1   4        0.38       -7.78      6.15 o 
   7   1   4     1009.03      974.00     27.03 o 
   8   1   4        1.13      -10.01      9.32 o 
   9   1   4        7.39       11.74     19.80 o 
  10   1   4      235.26      276.95     31.12 o 
 -11   2   4       48.11       39.89     15.36 o 
 -10   2   4     1017.90     1106.41     34.77 o 
  -9   2   4       43.70       36.40     11.20 o 
  -8   2   4      429.15      453.85     21.77 o 
  -7   2   4     3087.69     3038.33     47.28 o 
  -6   2   4     1749.74     1866.04     32.14 o 
  -5   2   4     1282.42     1295.54     20.27 o 
  -4   2   4    10545.22    11615.68    133.62 o 
  -3   2   4    11826.05    12117.26    125.95 o 
  -2   2   4     7571.02     7675.37     89.34 o 
  -1   2   4      160.30      188.56      7.31 o 
   0   2   4    11033.19    10222.44    233.82 o 
   1   2   4     4578.90     4594.43     82.72 o 
   2   2   4    24647.74    23549.12    596.68 o 
   3   2   4       40.81       65.68     14.08 o 
   4   2   4     4905.51     5013.56    132.61 o 
   5   2   4        8.28       10.30      6.98 o 
   6   2   4     3624.77     3563.53     80.98 o 
   7   2   4      155.11      141.54     16.63 o 
   8   2   4      374.58      387.96     30.99 o 
   9   2   4      587.29      573.89     36.59 o 
 -11   3   4     2271.23     2285.67     66.81 o 
 -10   3   4      221.38      246.50     22.44 o 
  -9   3   4     1037.68     1004.41     31.37 o 
  -8   3   4     1266.02     1276.67     33.37 o 
  -7   3   4     1256.72     1259.58     27.13 o 
  -6   3   4     4209.19     4349.42     62.42 o 
  -5   3   4     1400.95     1415.94     26.07 o 
  -3   3   4     9228.85     9361.55    100.23 o 
  -2   3   4     5987.55     5963.02     72.46 o 
  -1   3   4    11757.96    11594.51    175.94 o 
   0   3   4     1475.51     1379.04     28.93 o 
   1   3   4    19441.15    17985.53    584.26 o 
   2   3   4     3077.84     3044.19     55.37 o 
   3   3   4     1259.02     1383.02     50.79 o 
   4   3   4        5.35        0.42      9.30 o 
   5   3   4     2407.05     2300.43     88.39 o 
   6   3   4      490.44      500.90     19.44 o 
   7   3   4     1198.37     1215.58     39.23 o 
   8   3   4     2976.41     2995.12     69.51 o 
   9   3   4       86.29      107.81     21.71 o 
 -11   4   4      477.00      492.16     29.49 o 
 -10   4   4     1615.18     1553.72     49.18 o 
  -9   4   4     1951.99     1920.31     52.75 o 
  -8   4   4      777.74      733.99     25.75 o 
  -7   4   4     2601.46     2578.37     43.90 o 
  -6   4   4      541.70      544.42     16.88 o 
  -5   4   4     4868.29     5263.13     85.69 o 
  -4   4   4       77.24      116.18     14.68 o 
  -3   4   4      991.44     1122.48     29.36 o 
  -2   4   4     4710.01     4733.81     67.38 o 
  -1   4   4     5697.73     5829.73     80.01 o 
   0   4   4    18936.67    18803.82    279.41 o 
   1   4   4        8.36        5.95      5.43 o 
   2   4   4     2589.75     2688.43     55.14 o 
   3   4   4     1289.23     1342.88     38.25 o 
   4   4   4     2993.13     3079.65    101.98 o 
   5   4   4      377.12      335.10     18.02 o 
   6   4   4     1200.31     1136.78     45.88 o 
   7   4   4     4191.55     4029.11    104.32 o 
   8   4   4      152.72      187.74     51.91 o 
   9   4   4      591.51      604.37     30.71 o 
 -10   5   4     1057.33     1052.48     40.75 o 
  -9   5   4     1738.42     1671.22     49.54 o 
  -8   5   4     3518.04     3413.23    119.96 o 
  -7   5   4      292.65      279.10     15.94 o 
  -6   5   4     2957.80     2919.85     46.87 o 
  -5   5   4      109.87      150.25     17.11 o 
  -4   5   4     1811.18     1935.27     32.62 o 
  -3   5   4      233.20      257.80     15.24 o 
  -2   5   4     8893.81     9130.10    122.13 o 
  -1   5   4     8121.02     8134.92    109.39 o 
   0   5   4     3488.10     3454.18     63.39 o 
   1   5   4     3411.59     3532.03     65.12 o 
   2   5   4       43.34       42.37     10.06 o 
   3   5   4     4136.22     4306.58    116.23 o 
   4   5   4      655.77      683.30     24.53 o 
   5   5   4     1883.10     1845.20     80.53 o 
   6   5   4     5083.59     4880.10    190.39 o 
   7   5   4      169.12      190.50     25.10 o 
   8   5   4     1880.80     1836.10     66.92 o 
   9   5   4       31.29       43.51     15.69 o 
 -10   6   4      244.74      211.27     23.64 o 
  -9   6   4     1962.43     1885.88     54.68 o 
  -8   6   4      180.51      175.25     20.48 o 
  -7   6   4     5187.35     5241.97     85.61 o 
  -6   6   4      834.97      841.38     25.69 o 
  -5   6   4     3671.96     3998.59     70.92 o 
  -4   6   4       60.28       68.03      9.39 o 
  -3   6   4     5811.63     5792.45     86.43 o 
  -2   6   4      269.80      277.67     15.68 o 
  -1   6   4     2069.76     2124.03     46.41 o 
   0   6   4     3120.48     3248.54     63.03 o 
   1   6   4      242.21      249.16     20.96 o 
   2   6   4     1628.38     1664.37     40.52 o 
   3   6   4      234.40      263.52     16.08 o 
   4   6   4      563.81      661.62     47.09 o 
   5   6   4     4458.57     4305.92    134.38 o 
   6   6   4      312.02      279.36     27.02 o 
   7   6   4      925.64      860.10     44.72 o 
   8   6   4       27.53       20.99     21.62 o 
  -9   7   4       32.55       23.50     18.00 o 
  -8   7   4     2581.12     2545.72     64.13 o 
  -7   7   4       72.26       70.01     13.13 o 
  -6   7   4     6102.64     6032.44     95.70 o 
  -5   7   4       10.53       13.50      8.54 o 
  -4   7   4     6678.56     7113.44    105.79 o 
  -3   7   4       14.98       28.05      8.31 o 
  -2   7   4     2097.58     2058.98     48.04 o 
  -1   7   4      146.60      120.56     13.04 o 
   0   7   4      116.77      118.50     13.16 o 
   1   7   4     1629.99     1660.10     42.06 o 
   3   7   4      175.18      187.04     16.03 o 
   4   7   4     2592.04     2818.21     62.21 o 
   5   7   4      157.06      162.46     23.33 o 
   6   7   4      775.78      730.64     68.06 o 
   7   7   4      164.48      125.86     24.62 o 
  -8   8   4       10.47       14.29     16.68 o 
  -7   8   4     2550.82     2534.29     80.12 o 
  -6   8   4      107.70      116.23     17.58 o 
  -5   8   4     7349.42     7568.79    191.92 o 
  -4   8   4      101.27       88.70     14.45 o 
  -3   8   4     2736.86     2752.38     61.73 o 
  -2   8   4       18.97        6.91      9.68 o 
  -1   8   4      465.00      455.44     22.27 o 
   0   8   4      307.65      258.80     18.53 o 
   1   8   4      481.13      456.24     22.20 o 
   2   8   4       25.16       25.05     10.96 o 
   3   8   4      549.68      556.88     25.45 o 
   4   8   4      282.83      269.73     19.16 o 
   5   8   4      871.92      911.72     45.60 o 
   6   8   4      152.06      133.12     24.93 o 
   7   8   4     1006.18      937.82     50.67 o 
  -7   9   4       97.43       77.31     21.41 o 
  -6   9   4     2944.20     2874.92     70.00 o 
  -5   9   4       64.89       70.39     16.26 o 
  -4   9   4     3947.62     4251.52     88.12 o 
  -3   9   4      197.31      165.35     18.33 o 
  -2   9   4      341.35      302.56     20.36 o 
  -1   9   4        6.27       -1.46     10.81 o 
   0   9   4      888.69      886.15     32.46 o 
   1   9   4      238.78      251.28     18.83 o 
   2   9   4        9.33       31.17     18.59 o 
   3   9   4      355.67      349.50     30.65 o 
   4   9   4      443.24      501.84     35.16 o 
   5   9   4       43.62       59.10     20.29 o 
  -6  10   4       10.66      -17.25     14.53 o 
  -5  10   4     2309.29     2416.32     64.09 o 
  -4  10   4       38.46       49.96     15.37 o 
  -3  10   4     1234.85     1270.44     42.62 o 
  -2  10   4       18.85       13.14     12.32 o 
  -1  10   4      669.45      653.95     36.44 o 
   0  10   4      894.78      866.49     35.83 o 
   1  10   4      405.31      401.36     24.26 o 
   2  10   4      557.37      557.35     28.20 o 
   3  10   4       41.81       24.23     16.89 o 
   4  10   4       36.48       19.93     17.15 o 
  -3  11   4      298.27      297.91     23.78 o 
  -2  11   4      658.81      659.60     32.19 o 
  -1  11   4      883.44      848.89     35.20 o 
   0  11   4      231.33      213.87     21.77 o 
   1  11   4     1194.92     1172.03     41.98 o 
   2  11   4       76.97       70.32     16.14 o 
 -11   0   5     2473.52     2561.21     81.98 o 
  -9   0   5     4279.22     4272.26    106.14 o 
  -7   0   5     4269.37     4211.42     97.47 o 
  -5   0   5    11157.12    11545.83    247.12 o 
  -3   0   5     1589.75     1598.44     41.28 o 
  -1   0   5     6088.66     5696.66    155.71 o 
   1   0   5      502.49      454.86     29.51 o 
   3   0   5    20119.06    19462.64    346.37 o 
   5   0   5     9851.54     9571.65    185.95 o 
   7   0   5     1251.25     1173.17     43.75 o 
   9   0   5     2488.06     2732.89    119.65 o 
 -11   1   5        1.57      -10.63     11.51 o 
 -10   1   5     4368.45     4376.06     79.37 o 
  -9   1   5       44.79       36.62     11.49 o 
  -8   1   5     4759.56     4780.28     78.74 o 
  -7   1   5     1857.04     1838.18     38.33 o 
  -6   1   5     5259.64     5838.54     92.19 o 
  -5   1   5       35.67       51.66      8.84 o 
  -4   1   5     7737.29     7768.23     84.48 o 
  -3   1   5       30.93       42.83      4.60 o 
  -2   1   5      235.56      224.55      7.50 o 
  -1   1   5       60.28       51.83      3.54 o 
   0   1   5     2601.23     2440.39     84.34 o 
   1   1   5     1204.35     1237.75     46.57 o 
   2   1   5     3527.22     3402.49     86.95 o 
   3   1   5     1887.23     1782.00     34.17 o 
   4   1   5    16080.52    15564.34    201.19 o 
   5   1   5        7.02        6.33      6.98 o 
   6   1   5     5044.38     4962.19     78.24 o 
   7   1   5        3.40       -8.40      7.26 o 
   8   1   5     2182.85     2168.56     55.04 o 
   9   1   5      476.43      472.98     34.32 o 
 -11   2   5     3838.94     3852.00     89.39 o 
 -10   2   5      536.44      530.24     24.44 o 
  -9   2   5     3703.38     3681.75     67.89 o 
  -8   2   5      332.18      296.32     17.00 o 
  -7   2   5     3838.02     3708.16     54.83 o 
  -6   2   5     5654.99     5603.84     73.99 o 
  -5   2   5     2670.94     2824.69     36.95 o 
  -4   2   5       33.68       59.97     15.44 o 
  -3   2   5       59.36       82.21      5.68 o 
  -2   2   5      603.78      618.14     12.81 o 
  -1   2   5       40.09       58.19      7.41 o 
   0   2   5     1379.07     1226.77     34.35 o 
   1   2   5     2717.90     2742.84     79.00 o 
   2   2   5     3308.98     3544.19    112.01 o 
   3   2   5     5640.92     5570.24    175.16 o 
   4   2   5      402.39      367.39     16.02 o 
   5   2   5     9803.60     9661.17    196.00 o 
   6   2   5       31.80       21.39      8.93 o 
   7   2   5     4260.28     4211.94     85.07 o 
   8   2   5       90.64      110.25     17.30 o 
   9   2   5     1062.13     1148.51     51.28 o 
 -11   3   5       35.79       35.47     15.79 o 
 -10   3   5     3308.02     3418.62     67.62 o 
  -9   3   5      339.41      314.39     18.80 o 
  -8   3   5     1689.93     1626.04     39.76 o 
  -7   3   5     2177.69     2114.29     37.65 o 
  -5   3   5     5219.60     5688.47     74.39 o 
  -3   3   5      808.16      818.88     15.64 o 
  -2   3   5     1423.17     1453.72     27.26 o 
  -1   3   5     9324.66     9278.63    132.49 o 
   0   3   5       12.27       21.64      5.20 o 
   1   3   5     1401.18     1421.01     82.27 o 
   2   3   5     5765.65     5743.21    107.30 o 
   3   3   5        1.31       -3.06      5.87 o 
   4   3   5     3812.38     3754.35    121.27 o 
   5   3   5      475.35      459.98     18.88 o 
   6   3   5     9134.28     9290.32    202.15 o 
   7   3   5       78.73       85.80     15.68 o 
   8   3   5     2085.31     2049.88     55.87 o 
   9   3   5      254.92      278.10     31.51 o 
 -11   4   5     1113.31     1194.45     56.87 o 
 -10   4   5       25.58       16.45     13.89 o 
  -9   4   5     2732.02     2583.22     54.54 o 
  -8   4   5      355.76      343.61     15.96 o 
  -7   4   5     2556.17     2617.34     44.50 o 
  -6   4   5     3095.50     3274.81     88.74 o 
  -5   4   5     1488.13     1638.05     32.95 o 
  -4   4   5     8203.94     8526.56     94.61 o 
  -3   4   5      133.58      128.02      8.78 o 
  -2   4   5     4982.82     5036.76     64.72 o 
  -1   4   5       25.43       35.92      6.02 o 
   0   4   5    17810.55    17318.45    254.31 o 
   1   4   5     3762.27     3638.46     75.56 o 
   3   4   5     2961.33     3021.61     94.86 o 
   4   4   5        8.86        5.06     11.67 o 
   5   4   5     1873.41     1879.00     56.56 o 
   6   4   5      324.83      298.86     21.86 o 
   7   4   5     3180.76     3116.95     71.92 o 
   8   4   5      242.04      238.27     22.41 o 
   9   4   5      804.14      803.06     36.16 o 
 -10   5   5      418.02      344.16     25.26 o 
  -9   5   5       16.40       18.12     13.26 o 
  -8   5   5     3892.91     3760.50     65.13 o 
  -7   5   5      174.08      174.66     13.03 o 
  -5   5   5     6919.81     7301.34     93.92 o 
  -4   5   5     1250.25     1288.59     23.23 o 
  -3   5   5     9960.30     9984.01    120.65 o 
  -2   5   5       34.74       38.93      6.65 o 
  -1   5   5     9362.05     9376.90    146.52 o 
   0   5   5     2742.96     2708.80     53.33 o 
   1   5   5     3483.56     3619.63     67.41 o 
   2   5   5     2430.81     2544.59     52.81 o 
   3   5   5       60.12       75.00     11.13 o 
   4   5   5      850.73      868.65     34.91 o 
   5   5   5      400.08      379.25     21.37 o 
   6   5   5      217.45      213.35     24.81 o 
   7   5   5        1.37        3.39     13.91 o 
   8   5   5     1234.30     1233.20     44.11 o 
 -10   6   5       14.54       -9.45     13.16 o 
  -9   6   5      861.33      810.68     34.62 o 
  -8   6   5      712.93      717.70     26.57 o 
  -7   6   5     2098.26     2091.17     45.46 o 
  -6   6   5      836.89      809.86     25.18 o 
  -5   6   5      202.71      191.42     13.68 o 
  -4   6   5     5773.31     5662.29     86.44 o 
  -3   6   5     1716.71     1680.00     35.62 o 
  -2   6   5    10257.84    10387.00    163.88 o 
  -1   6   5     1122.82     1184.66     40.01 o 
   0   6   5     3410.55     3420.21     66.10 o 
   1   6   5     2163.67     2180.18     48.56 o 
   3   6   5      408.85      398.80     20.10 o 
   4   6   5      693.10      732.98     34.58 o 
   5   6   5       60.89       55.09     13.71 o 
   6   6   5        8.00       -3.33     13.39 o 
   7   6   5      393.60      336.79     32.14 o 
   8   6   5       73.57       75.43     17.65 o 
  -9   7   5      236.24      239.40     24.28 o 
  -8   7   5      601.39      591.64     24.94 o 
  -7   7   5     1723.80     1761.97     42.44 o 
  -6   7   5      775.27      754.37     25.70 o 
  -5   7   5      623.64      640.54     22.65 o 
  -4   7   5      218.00      207.42     14.26 o 
  -3   7   5     7714.38     7450.10    109.64 o 
  -2   7   5       30.79       19.97      9.06 o 
  -1   7   5     4370.24     4391.16     82.54 o 
   0   7   5      357.99      378.30     42.78 o 
   1   7   5     3389.57     3452.37     69.90 o 
   2   7   5      601.32      642.02     25.99 o 
   3   7   5     6010.39     6142.42    110.56 o 
   4   7   5       71.37       67.24     13.11 o 
   5   7   5       36.85       22.01     16.02 o 
   6   7   5       40.16       27.81     17.82 o 
   7   7   5      152.39      132.70     25.89 o 
  -8   8   5      581.38      525.07     35.77 o 
  -7   8   5      187.62      149.04     20.93 o 
  -6   8   5     1221.07     1254.13     40.81 o 
  -5   8   5        7.97       -0.95     10.86 o 
  -4   8   5     2897.72     3118.42     86.85 o 
  -3   8   5      339.85      328.47     20.30 o 
  -2   8   5     4165.92     4077.31     80.97 o 
  -1   8   5      584.62      575.48     25.24 o 
   0   8   5     3138.37     3136.61     67.05 o 
   1   8   5       36.64        5.52     11.00 o 
   2   8   5     4527.16     5036.27    116.35 o 
   3   8   5      111.00      120.30     16.49 o 
   4   8   5     1177.62     1195.20     39.21 o 
   5   8   5        9.98       25.59     16.78 o 
   6   8   5       80.42       73.55     22.14 o 
  -7   9   5      111.80       88.67     18.02 o 
  -6   9   5       28.32       17.21     13.52 o 
  -5   9   5     2713.13     2939.26     69.63 o 
  -4   9   5      169.14      152.16     18.29 o 
  -3   9   5     2794.86     2780.23     65.10 o 
  -2   9   5        0.11      -11.08      9.62 o 
  -1   9   5     3072.16     3011.17     82.62 o 
   0   9   5      536.57      454.66     24.39 o 
   1   9   5     4036.62     4130.86     86.89 o 
   2   9   5      196.42      203.50     19.96 o 
   3   9   5     1362.66     1380.66     43.73 o 
   4   9   5       12.96       18.97     16.87 o 
   5   9   5       78.47       91.32     23.49 o 
  -5  10   5       28.10       11.45     17.80 o 
  -4  10   5     2339.37     2421.18     62.87 o 
  -3  10   5        8.69        5.56     12.16 o 
  -2  10   5     2727.48     2830.87     68.34 o 
  -1  10   5       22.95       11.89     11.72 o 
   0  10   5     2557.85     2433.23     61.42 o 
   1  10   5      837.33      831.94     34.00 o 
   2  10   5      956.48      985.15     37.68 o 
   3  10   5       38.04       37.16     19.47 o 
  -2  11   5       67.84       53.29     15.77 o 
  -1  11   5     1678.10     1647.19     50.44 o 
   0  11   5       90.60       71.39     16.27 o 
 -10   0   6     2621.96     2558.36     77.43 o 
  -8   0   6    11479.84    11363.98    226.62 o 
  -6   0   6      930.24     1004.44     31.98 o 
  -4   0   6    15349.53    14991.76    220.40 o 
  -2   0   6    11156.97    10858.98    279.06 o 
   0   0   6     1524.92     1773.16     68.39 o 
   2   0   6     4830.29     4540.87     95.41 o 
   4   0   6     1333.71     1227.99     40.81 o 
   6   0   6     3033.33     3012.75     84.12 o 
   8   0   6     2588.78     2782.82    117.16 o 
 -11   1   6      407.76      396.33     22.89 o 
 -10   1   6      362.80      311.06     19.92 o 
  -9   1   6     5818.79     5823.85    119.53 o 
  -8   1   6      132.09      138.14     13.81 o 
  -7   1   6     3711.87     3621.96     61.48 o 
  -6   1   6        7.30        6.29      5.42 o 
  -5   1   6     5954.73     5983.77     68.53 o 
  -4   1   6      344.02      388.71     14.63 o 
  -3   1   6    19653.76    19143.93    213.65 o 
  -2   1   6     2847.89     2749.99     75.37 o 
  -1   1   6     4164.39     4069.93    105.21 o 
   0   1   6      608.69      609.16     22.32 o 
   1   1   6     1466.29     1926.30    123.57 o 
   2   1   6     1219.95     1208.05     39.52 o 
   3   1   6       10.68       14.30      6.42 o 
   4   1   6       10.06        0.20      6.19 o 
   5   1   6     3152.69     3124.53     55.36 o 
   6   1   6      128.47      103.77     12.56 o 
   7   1   6     3127.01     3221.12     64.77 o 
   8   1   6      450.54      481.76     26.11 o 
   9   1   6     1701.52     1843.72     67.74 o 
 -11   2   6        4.42        3.19     11.00 o 
 -10   2   6     1334.24     1293.36     36.85 o 
  -9   2   6      739.71      663.81     24.81 o 
  -8   2   6     1326.23     1275.98     32.88 o 
  -7   2   6      358.27      415.91     22.39 o 
  -6   2   6     9247.01     9984.71    138.73 o 
  -4   2   6    10854.72    10678.19    114.52 o 
  -3   2   6      611.16      569.73     13.41 o 
  -2   2   6    13208.60    12651.26    208.61 o 
  -1   2   6     1254.75     1195.19     34.31 o 
   0   2   6     6247.19     6217.55    207.67 o 
   1   2   6     6869.09     6918.81    228.37 o 
   2   2   6      457.97      440.18     15.52 o 
   3   2   6      981.71      916.35     42.61 o 
   4   2   6      478.15      468.59     18.23 o 
   5   2   6      278.90      257.13     15.10 o 
   6   2   6     2633.85     2669.31     60.51 o 
   7   2   6      692.68      699.80     29.78 o 
   8   2   6     1688.00     1748.70     50.31 o 
   9   2   6       93.06      120.78     23.92 o 
 -11   3   6      510.36      498.18     24.97 o 
 -10   3   6      167.17      188.73     17.82 o 
  -9   3   6      512.02      468.83     25.76 o 
  -8   3   6     1820.86     1782.77     40.53 o 
  -7   3   6     4750.42     4879.06    114.34 o 
  -6   3   6       12.11       18.54      7.00 o 
  -5   3   6    11410.94    11479.22    154.39 o 
  -4   3   6     3207.33     3192.15     41.52 o 
  -3   3   6     6539.61     6634.24     81.71 o 
  -2   3   6       65.02       71.70      6.30 o 
  -1   3   6     6605.26     6440.14    121.15 o 
   0   3   6     5233.64     4926.15    150.73 o 
   1   3   6      134.44      155.36     10.05 o 
   2   3   6     4096.03     4153.33    121.15 o 
   3   3   6      376.71      400.75     16.54 o 
   4   3   6      190.44      188.44     13.73 o 
   5   3   6      751.15      749.53     27.82 o 
   6   3   6     2229.83     2223.60     76.03 o 
   7   3   6     1310.24     1293.57     42.20 o 
   8   3   6      439.65      502.82     27.92 o 
 -10   4   6       86.18       77.79     14.44 o 
  -9   4   6      713.88      679.40     25.84 o 
  -8   4   6     1844.34     1798.49     36.37 o 
  -6   4   6     5221.57     5631.44     76.79 o 
  -5   4   6     5241.51     5381.27     91.33 o 
  -4   4   6     5223.18     5323.17     63.97 o 
  -3   4   6      907.06      948.58     19.88 o 
  -2   4   6     3643.23     3735.47     51.40 o 
  -1   4   6      184.30      198.79     10.59 o 
   0   4   6      341.01      417.47    148.07 o 
   1   4   6     5629.75     5591.29    115.52 o 
   2   4   6       95.36      115.87     15.42 o 
   3   4   6      969.27      927.70     30.13 o 
   4   4   6      457.99      434.01     18.85 o 
   5   4   6     3553.49     3483.89    112.36 o 
   6   4   6      577.40      551.04     29.92 o 
   7   4   6     1481.25     1454.81     46.14 o 
   8   4   6      722.40      701.63     33.22 o 
 -10   5   6     1266.23     1211.36     42.76 o 
  -9   5   6      431.04      435.86     21.85 o 
  -8   5   6      833.15      854.20     29.13 o 
  -7   5   6     3475.61     3443.42     56.34 o 
  -6   5   6       17.09       13.18      7.36 o 
  -5   5   6     2443.09     2472.12     48.39 o 
  -4   5   6      808.03      771.37     25.16 o 
  -3   5   6     1107.38     1121.33     26.66 o 
  -2   5   6     1436.79     1467.95     31.14 o 
  -1   5   6      158.38      164.36     15.02 o 
   0   5   6     2206.86     2125.95     45.30 o 
   1   5   6     2033.78     2363.02     49.91 o 
   2   5   6     3294.53     3328.13    101.74 o 
   3   5   6       12.19       14.54      9.17 o 
   4   5   6     7236.35     7133.41    227.62 o 
   5   5   6      141.98      140.15     14.96 o 
   6   5   6     2322.93     2198.22    107.79 o 
   7   5   6      222.37      235.07     22.08 o 
  -9   6   6     1399.13     1333.04     44.69 o 
  -8   6   6     1147.45     1136.16     33.22 o 
  -7   6   6      118.07      145.75     35.11 o 
  -6   6   6     2338.08     2389.83     48.05 o 
  -5   6   6       79.40       84.30     10.82 o 
  -4   6   6       97.33       95.04     11.22 o 
  -3   6   6     2370.23     2374.49     45.01 o 
  -2   6   6      149.81      136.05     13.69 o 
  -1   6   6     4654.00     4668.58     84.07 o 
   0   6   6      841.28      973.09     63.68 o 
   1   6   6     2767.52     2962.69     61.00 o 
   2   6   6      220.07      220.49     16.51 o 
   3   6   6     8082.25     7952.69    145.27 o 
   4   6   6        8.28        7.77     10.76 o 
   5   6   6     1987.64     2021.88     72.18 o 
   6   6   6        1.26       -7.99     11.23 o 
   7   6   6      557.99      512.91     29.80 o 
  -9   7   6        1.50       10.43     14.61 o 
  -8   7   6      399.79      356.25     20.29 o 
  -7   7   6      565.28      533.37     22.89 o 
  -6   7   6      437.95      444.40     20.33 o 
  -5   7   6      463.01      465.67     19.88 o 
  -4   7   6        8.86        7.62      7.80 o 
  -3   7   6      339.89      348.44     17.08 o 
  -2   7   6     5892.38     5906.43    104.78 o 
  -1   7   6     1018.37     1007.06     31.55 o 
   0   7   6     3530.73     3591.70     71.82 o 
   1   7   6      260.66      317.55     19.31 o 
   2   7   6     5944.10     6183.25    111.30 o 
   3   7   6       46.96       52.77     13.03 o 
   4   7   6     3180.56     3301.74    112.41 o 
   5   7   6       58.71       68.75     19.83 o 
   6   7   6      610.80      588.52     39.43 o 
  -8   8   6       75.94       73.13     16.90 o 
  -7   8   6      408.09      435.60     25.51 o 
  -6   8   6       94.36       98.44     15.64 o 
  -5   8   6      327.21      349.29     21.53 o 
  -4   8   6        0.05       -9.60      8.06 o 
  -3   8   6      811.64      780.85     27.45 o 
  -2   8   6      145.90      130.04     15.44 o 
  -1   8   6     5044.17     4931.62    121.75 o 
   0   8   6       58.97       54.01     12.85 o 
   1   8   6     4740.65     4935.34     95.10 o 
   2   8   6      298.46      278.05     20.50 o 
   3   8   6     3160.05     3182.55     71.59 o 
   4   8   6       18.26        9.46     11.92 o 
   5   8   6     1724.98     1690.23    119.61 o 
  -6   9   6      128.04      123.55     17.91 o 
  -5   9   6        5.38        4.69     11.14 o 
  -4   9   6       78.37       66.05     14.33 o 
  -3   9   6       18.23        7.26     10.71 o 
  -2   9   6     1272.32     1260.31     39.91 o 
  -1   9   6        0.09      -14.00     15.11 o 
   0   9   6     4111.54     4297.29    115.64 o 
   1   9   6      161.76      177.79     19.40 o 
   2   9   6     1956.61     1964.85     53.57 o 
   3   9   6       10.57       -1.37     11.28 o 
   4   9   6     2099.01     2177.25    134.36 o 
  -4  10   6        0.53       -0.26     11.62 o 
  -3  10   6      259.61      253.93     21.21 o 
  -2  10   6       67.93       63.63     15.08 o 
  -1  10   6     1313.43     1218.69     66.87 o 
   0  10   6      358.28      367.34     24.00 o 
   1  10   6     1537.95     1666.73     50.19 o 
   2  10   6       21.20       12.37     12.66 o 
 -11   0   7      709.61      655.15     58.56 o 
  -9   0   7        0.07       40.21     26.73 o 
  -7   0   7      287.44      291.62     31.42 o 
  -5   0   7      232.55      255.41     22.06 o 
  -3   0   7    27323.07    25454.28    617.71 o 
  -1   0   7    24719.76    22497.24    555.29 o 
   1   0   7    10299.68     9667.30    262.79 o 
   3   0   7     1496.43     1399.23     65.90 o 
   5   0   7       62.99       53.08     20.67 o 
   7   0   7       11.97       38.59     20.92 o 
 -11   1   7       94.47       76.85     23.77 o 
 -10   1   7      490.43      456.28     34.38 o 
  -9   1   7      326.71      294.69     27.63 o 
  -8   1   7      545.32      595.84     43.08 o 
  -7   1   7      231.92      232.79     17.66 o 
  -6   1   7      271.65      371.75     27.14 o 
  -5   1   7      498.76      481.18     16.47 o 
  -4   1   7     6070.86     5993.96     87.11 o 
  -3   1   7     1609.57     1549.70     37.13 o 
  -2   1   7    27731.97    25266.13    818.79 o 
   0   1   7     9769.75     9925.41    258.18 o 
   1   1   7     1372.27     1234.17     58.95 o 
   2   1   7     4950.49     4741.62    185.66 o 
   3   1   7      557.75      504.76     27.52 o 
   4   1   7     1673.34     1530.09     51.50 o 
   5   1   7        2.12       -4.43     10.22 o 
   6   1   7       60.95       50.61     21.33 o 
   7   1   7      752.39      785.84     66.65 o 
   8   1   7      150.18      182.68     35.56 o 
 -11   2   7      433.84      403.70     33.46 o 
 -10   2   7      563.25      472.23     34.61 o 
  -9   2   7       12.93       33.37     17.37 o 
  -8   2   7     1203.07     1088.97     45.79 o 
  -7   2   7     1942.47     2136.45     61.60 o 
  -6   2   7     1037.66     1041.18     36.92 o 
  -5   2   7     4074.33     4030.47     63.34 o 
  -4   2   7       18.35       40.73     28.06 o 
  -3   2   7     6545.89     6400.14    105.48 o 
  -2   2   7     1650.67     1606.68     52.40 o 
  -1   2   7    13565.07    13014.33    812.40 o 
   0   2   7     1838.05     2004.26     57.27 o 
   1   2   7     2789.27     2739.27    148.62 o 
   2   2   7        1.64        6.91     10.08 o 
   3   2   7     3546.45     3346.08    150.44 o 
   4   2   7      425.79      401.53     44.06 o 
   5   2   7     1641.92     1619.26     85.18 o 
   6   2   7      419.45      391.02     36.91 o 
   7   2   7       94.76      156.49     22.35 o 
   8   2   7     1946.33     1913.81     91.55 o 
 -11   3   7      814.52      778.50     45.12 o 
 -10   3   7       30.54        9.68     16.49 o 
  -9   3   7      454.52      372.82     29.22 o 
  -8   3   7        0.57       27.22     14.14 o 
  -7   3   7     2807.51     2883.39     79.05 o 
  -6   3   7     4963.85     4974.82    159.47 o 
  -5   3   7      926.81      902.69     25.07 o 
  -4   3   7     3648.35     3594.52     58.68 o 
  -3   3   7       29.82       24.78      8.20 o 
  -2   3   7     2831.86     2771.64     70.01 o 
  -1   3   7        0.28       -0.73      8.80 o 
   0   3   7     8051.12     8115.34    247.41 o 
   1   3   7        1.24       24.19     11.48 o 
   2   3   7     2870.45     2814.55     77.65 o 
   3   3   7     1271.73     1305.48     47.16 o 
   4   3   7     3919.41     3980.57    247.41 o 
   5   3   7     1758.93     1673.76    127.62 o 
   6   3   7       58.46       45.90     16.09 o 
   7   3   7      963.03      924.33     62.67 o 
   8   3   7      116.87      116.57     32.95 o 
 -10   4   7      299.88      220.73     29.92 o 
  -9   4   7        1.52        2.77     14.53 o 
  -8   4   7     1242.93     1412.49     52.85 o 
  -7   4   7      371.05      375.99     17.96 o 
  -6   4   7     5170.50     5243.23     82.28 o 
  -5   4   7     5784.59     5666.36     87.37 o 
  -4   4   7      324.40      303.83     12.56 o 
  -3   4   7     1148.58     1065.82     25.18 o 
  -2   4   7     2175.96     2232.39     52.39 o 
  -1   4   7     1821.06     1831.28     55.63 o 
   0   4   7      144.76      159.80     19.88 o 
   1   4   7     6436.99     6382.42    136.67 o 
   2   4   7     2935.32     2918.17    179.95 o 
   3   4   7     2054.54     1961.63     86.72 o 
   4   4   7     2204.75     2250.83    162.77 o 
   5   4   7      372.13      351.92     26.11 o 
   6   4   7     1904.46     1975.43    172.92 o 
   7   4   7       12.93       55.86     26.60 o 
 -10   5   7       23.27       13.94     24.82 o 
  -9   5   7      892.46      745.25     57.56 o 
  -8   5   7       84.15      107.62     32.66 o 
  -7   5   7     3262.76     3222.60    133.25 o 
  -6   5   7      367.26      454.96     64.55 o 
  -5   5   7     2619.42     2559.43     56.28 o 
  -4   5   7     2646.95     2667.13     57.19 o 
  -3   5   7      390.07      376.15     18.56 o 
  -2   5   7      494.87      519.10     21.24 o 
  -1   5   7      195.56      308.63     34.82 o 
   0   5   7     2688.85     2892.53     77.27 o 
   1   5   7     2121.73     2213.05     65.73 o 
   2   5   7     4808.11     4608.51    157.50 o 
   3   5   7     2789.54     2769.18    229.98 o 
   4   5   7       16.42        5.78     13.42 o 
   5   5   7     2149.91     2141.31     67.02 o 
   6   5   7       38.05       50.92     24.78 o 
   7   5   7      782.86      743.46     59.43 o 
  -9   6   7       27.78       34.28     27.02 o 
  -8   6   7     2037.80     2081.06     66.34 o 
  -7   6   7        2.94       -0.71     12.42 o 
  -6   6   7     1845.83     1694.01     56.52 o 
  -5   6   7      111.68      107.57     14.80 o 
  -4   6   7     2205.43     2168.08     51.70 o 
  -3   6   7     1843.48     1877.31     46.07 o 
  -2   6   7       56.61       61.18     11.71 o 
  -1   6   7      538.77      538.07     29.96 o 
   1   6   7     2979.15     3004.40     81.16 o 
   2   6   7     1564.99     1523.49    121.33 o 
   3   6   7      437.47      411.92     34.79 o 
   4   6   7     2446.96     2450.60    173.68 o 
   5   6   7      143.61      146.99     22.07 o 
   6   6   7     1371.59     1279.33     77.19 o 
  -8   7   7       85.94      108.35     21.31 o 
  -7   7   7     1200.09     1233.93     49.43 o 
  -6   7   7      215.96      238.44     25.81 o 
  -5   7   7     2161.60     2139.28     66.60 o 
  -4   7   7      302.57      306.70     20.10 o 
  -3   7   7     1023.63     1037.97     41.34 o 
  -2   7   7      146.85      132.97     15.96 o 
   0   7   7      469.22      458.43     39.51 o 
   1   7   7      152.33      153.22     28.59 o 
   2   7   7       39.96       38.14     19.17 o 
   3   7   7     1733.00     1698.42     79.10 o 
   4   7   7        4.57        8.43     12.16 o 
   5   7   7     1936.36     1670.82     88.11 o 
  -7   8   7       26.80       26.49     17.21 o 
  -6   8   7      912.46      871.51     41.69 o 
  -5   8   7      267.24      252.70     24.62 o 
  -4   8   7     1321.73     1292.03     50.83 o 
  -3   8   7       54.98       50.25     16.81 o 
  -2   8   7      103.41      136.49     30.96 o 
  -1   8   7        2.71      -17.56     16.60 o 
   0   8   7      511.42      496.53     42.75 o 
   1   8   7       74.89       41.17     21.21 o 
   2   8   7      447.67      384.32     38.38 o 
   3   8   7        7.58       -1.78     17.76 o 
   4   8   7     1215.37     1301.66     69.60 o 
  -6   9   7        6.63        7.05     23.49 o 
  -5   9   7      867.53      876.06     61.34 o 
  -4   9   7       20.54       33.90     21.29 o 
  -3   9   7     1188.18     1136.61     68.15 o 
  -2   9   7       93.53      144.25     33.49 o 
  -1   9   7        4.53        4.40     19.26 o 
   0   9   7      274.87      261.90     40.88 o 
   1   9   7     1134.85     1209.44     70.14 o 
   2   9   7      109.24      108.35     28.55 o 
   3   9   7      527.18      445.02     41.58 o 
  -3  10   7       24.13       25.40     22.87 o 
  -2  10   7      301.73      291.78     38.26 o 
  -1  10   7      427.45      338.97     41.17 o 
   0  10   7      543.71      574.18     49.76 o 
 -10   0   8     7076.35     6970.60    233.49 o 
  -8   0   8     2160.52     2318.16    102.76 o 
  -6   0   8        5.99       22.49     14.92 o 
  -4   0   8      308.68      333.10     32.41 o 
  -2   0   8     5003.97     5011.42    156.01 o 
   0   0   8     3357.40     3367.99    119.40 o 
   2   0   8     3430.59     3187.71    116.20 o 
   4   0   8     3886.95     3768.98    132.97 o 
   6   0   8     4799.96     5034.50    167.58 o 
 -11   1   8     2042.84     1908.10     72.18 o 
 -10   1   8      267.27      259.73     29.71 o 
  -9   1   8     4952.46     5219.16    129.52 o 
  -8   1   8        4.85       -8.46     13.10 o 
  -7   1   8      848.79      788.46     43.18 o 
  -6   1   8      115.32      125.46     13.67 o 
  -5   1   8       14.54        9.19      6.49 o 
  -4   1   8     1652.52     1674.27     35.78 o 
  -3   1   8     1327.73     1407.86     45.14 o 
  -2   1   8        7.58        9.64     10.41 o 
  -1   1   8     5744.35     5519.14    254.07 o 
   0   1   8     1311.92     1239.04     44.99 o 
   1   1   8     5719.64     5366.70    305.08 o 
   2   1   8      829.09      773.40     37.50 o 
   3   1   8     4253.93     3997.20    156.44 o 
   4   1   8     1184.28     1090.29     50.63 o 
   5   1   8     4135.48     4039.54    143.12 o 
   6   1   8       44.40        4.42     13.50 o 
   7   1   8     1817.71     1938.77    115.87 o 
 -10   2   8     1114.45     1064.97     50.32 o 
  -9   2   8      185.53      221.54     28.24 o 
  -8   2   8     3396.22     3523.00    194.06 o 
  -7   2   8        2.56       15.63     24.46 o 
  -6   2   8      156.56      176.68     15.94 o 
  -5   2   8     2029.99     1950.53     39.44 o 
  -4   2   8        9.28       46.18     16.39 o 
  -3   2   8      962.51      905.14     28.83 o 
  -2   2   8      460.35      627.12     98.63 o 
  -1   2   8      970.73     1066.01     48.08 o 
   0   2   8    12134.16    11549.72    559.92 o 
   1   2   8     3049.24     2882.02    114.28 o 
   2   2   8     4871.30     4643.35    353.22 o 
   3   2   8      426.71      368.95     42.56 o 
   4   2   8     4331.65     4323.76    347.35 o 
   5   2   8     1004.35      924.26     55.92 o 
   6   2   8     2372.54     2572.11    117.72 o 
   7   2   8      145.89      152.82     24.34 o 
 -10   3   8      413.36      380.97     31.68 o 
  -8   3   8       58.24       53.55     18.23 o 
  -7   3   8     1268.21     1185.12     44.83 o 
  -6   3   8     3541.06     3373.51     69.38 o 
  -5   3   8       79.73       61.07     14.33 o 
  -4   3   8     1608.32     1576.74     35.10 o 
  -3   3   8       29.38       28.18      9.08 o 
  -2   3   8      605.39      626.43     30.74 o 
  -1   3   8     4116.55     4137.15     98.57 o 
   0   3   8     2345.94     2260.07     66.34 o 
   1   3   8     6923.82     6714.75    389.06 o 
   2   3   8      656.03      612.02     33.20 o 
   3   3   8     4505.49     4537.21    262.81 o 
   4   3   8      149.77      152.96     22.49 o 
   5   3   8     2360.37     2393.37    225.65 o 
   6   3   8      487.33      511.58     33.01 o 
   7   3   8      302.96      337.80     40.79 o 
 -10   4   8      521.18      480.69     36.04 o 
  -9   4   8      409.55      362.25     30.49 o 
  -8   4   8      171.41      190.58     24.79 o 
  -7   4   8     2978.76     3033.67     66.59 o 
  -6   4   8     1225.88     1209.05     37.14 o 
  -5   4   8     3804.15     3710.30     73.97 o 
  -4   4   8       24.46       11.24      8.00 o 
  -3   4   8      968.12      958.91     30.16 o 
  -2   4   8     1605.52     1650.41     42.01 o 
  -1   4   8     1121.91     1154.56     44.76 o 
   0   4   8     1549.70     1549.73     82.19 o 
   1   4   8      349.63      332.74     25.69 o 
   2   4   8     5217.19     5195.44    121.26 o 
   3   4   8      523.74      509.87     31.53 o 
   4   4   8     2321.57     2261.62     70.26 o 
   5   4   8      198.52      229.25     24.84 o 
   6   4   8      353.36      350.21     28.02 o 
  -9   5   8      148.01      185.96     39.63 o 
  -8   5   8     1281.78     1326.42     50.04 o 
  -7   5   8      324.03      287.68     30.90 o 
  -6   5   8     2805.19     2745.22     77.52 o 
  -5   5   8      511.78      463.70     29.04 o 
  -4   5   8     4774.91     4784.17    112.75 o 
  -3   5   8     2143.72     2206.93    129.98 o 
  -2   5   8     1860.13     1944.33     60.69 o 
  -1   5   8       73.81      119.10     19.44 o 
   0   5   8      794.04      765.58     37.47 o 
   1   5   8     1025.00     1077.02     45.32 o 
   2   5   8     1097.02     1111.16     46.52 o 
   3   5   8     2339.07     2287.77    216.10 o 
   4   5   8       22.43       19.49     17.55 o 
   5   5   8      285.52      242.05     25.88 o 
   6   5   8      340.93      306.10     41.17 o 
  -8   6   8       42.58       37.25     28.36 o 
  -7   6   8     1281.64     1200.27     48.11 o 
  -6   6   8      157.47      150.72     22.66 o 
  -5   6   8     3577.20     3554.71     93.53 o 
  -4   6   8      931.83      930.82     42.29 o 
  -3   6   8     5601.91     5686.52    285.30 o 
  -2   6   8      314.70      382.45     79.36 o 
  -1   6   8     1710.34     2204.88    212.99 o 
   0   6   8      135.66      164.23     22.29 o 
   1   6   8     1171.19     1152.52     47.76 o 
   2   6   8      747.32      757.47     39.05 o 
   3   6   8       29.03       14.96     13.98 o 
   4   6   8      427.42      412.90     30.46 o 
   5   6   8      107.92       91.12     21.37 o 
  -8   7   8     1712.37     1664.08     61.31 o 
  -7   7   8      105.65      112.97     21.48 o 
  -6   7   8     1202.98     1127.41     48.39 o 
  -5   7   8       78.50       64.03     29.53 o 
  -4   7   8     4189.90     4362.32    149.47 o 
  -3   7   8        0.10       27.56     20.63 o 
  -2   7   8     4337.53     4432.50    108.83 o 
  -1   7   8        6.09       13.03     16.89 o 
   0   7   8     2295.74     2266.78     70.43 o 
   1   7   8        6.65      -11.76     11.10 o 
   2   7   8        1.77       -5.02     11.36 o 
   3   7   8      240.92      168.03     23.66 o 
   4   7   8       99.58       75.76     18.98 o 
  -6   8   8        2.13       -3.74     13.91 o 
  -5   8   8     1611.74     1567.15    145.26 o 
  -4   8   8       12.28        7.23     14.20 o 
  -3   8   8     4735.06     4663.97    163.23 o 
  -2   8   8       36.56       37.55     16.30 o 
  -1   8   8     3972.45     4132.14    105.16 o 
   0   8   8       25.36       15.30     14.32 o 
   1   8   8       54.32       39.12     20.56 o 
   2   8   8        1.46      -16.63     12.49 o 
   3   8   8        6.90       10.07     14.09 o 
  -4   9   8     1362.95     1342.91     77.48 o 
  -3   9   8      183.94      186.75     38.14 o 
  -2   9   8     3842.68     3893.24    146.83 o 
  -1   9   8        3.23       27.14     16.23 o 
   0   9   8      247.94      239.63     42.81 o 
   1   9   8        4.44        0.53     17.99 o 
  -9   0   9     4066.30     4402.43    165.51 o 
  -7   0   9     4172.48     3832.65    140.03 o 
  -5   0   9     3815.77     3802.71     92.10 o 
  -3   0   9     2458.91     2503.97     97.70 o 
  -1   0   9     3011.10     3080.68    116.50 o 
   1   0   9     2690.36     2563.69    105.12 o 
   3   0   9     4028.39     3986.25    142.89 o 
   5   0   9     1291.08     1273.03     72.13 o 
 -10   1   9     2137.85     2116.94     75.40 o 
  -9   1   9      107.18      131.76     23.99 o 
  -8   1   9     5004.40     4810.97    120.29 o 
  -7   1   9      188.00      174.30     23.59 o 
  -6   1   9     3607.39     3568.10     73.39 o 
  -5   1   9      529.11      530.66     36.83 o 
  -4   1   9     2258.37     2299.93     46.52 o 
  -3   1   9     1373.42     1405.61     58.83 o 
  -1   1   9       50.73       58.76     16.89 o 
   0   1   9       63.12       50.96     15.29 o 
   1   1   9      700.35      666.80     55.67 o 
   2   1   9     2897.10     2784.01     79.16 o 
   3   1   9       43.27       36.57     15.29 o 
   4   1   9     1333.29     1309.81     51.33 o 
   5   1   9       54.81       57.51     18.42 o 
   6   1   9     2191.66     2261.15     72.66 o 
 -10   2   9        0.41       -7.57     15.53 o 
  -9   2   9     3643.46     3863.76    111.25 o 
  -8   2   9      202.49      201.77     26.16 o 
  -7   2   9     6178.55     5829.52    135.61 o 
  -6   2   9      201.37      182.17     16.98 o 
  -5   2   9     1804.71     1734.11     38.58 o 
  -4   2   9     2509.77     2418.52     48.26 o 
  -3   2   9     2395.29     2553.94     87.20 o 
  -2   2   9      471.50      495.07     28.81 o 
  -1   2   9       40.69       45.26     14.54 o 
   0   2   9      216.06      203.46     22.39 o 
   1   2   9      577.88      537.91     45.90 o 
   2   2   9      976.32      970.18     43.58 o 
   3   2   9      379.53      364.60     27.75 o 
   4   2   9      130.15      102.40     20.73 o 
   5   2   9     2098.95     2138.32    167.40 o 
   6   2   9      221.97      219.02     27.71 o 
 -10   3   9      670.48      654.84     40.73 o 
  -9   3   9      121.92      181.59     26.66 o 
  -8   3   9     4754.90     4477.66    268.08 o 
  -7   3   9        1.85        8.94     14.30 o 
  -6   3   9     4499.63     4341.15     85.44 o 
  -5   3   9       31.20       21.90     16.55 o 
  -4   3   9     1398.80     1404.64     34.64 o 
  -3   3   9     2702.83     2729.13     76.72 o 
  -2   3   9      221.02      282.05     31.66 o 
  -1   3   9     1417.07     1366.18     50.73 o 
   0   3   9      831.84      810.73     39.13 o 
   1   3   9     1834.85     1744.56    129.71 o 
   2   3   9        0.87       -8.70     11.94 o 
   3   3   9     2204.44     2270.04    149.49 o 
   4   3   9     1109.96     1105.99     69.31 o 
   5   3   9        7.02       46.64     26.14 o 
   6   3   9     1399.76     1377.67     72.61 o 
  -9   4   9      670.24      677.43     39.17 o 
  -8   4   9        0.56       13.58     15.62 o 
  -7   4   9     2704.82     2598.83     76.46 o 
  -6   4   9       43.76       42.84     12.94 o 
  -5   4   9     2661.39     2628.70     60.03 o 
  -4   4   9      169.21      158.35     14.86 o 
  -2   4   9     4728.58     5198.68    120.90 o 
  -1   4   9        1.53       24.05     15.96 o 
   0   4   9     3280.94     3339.87     90.34 o 
   1   4   9       12.20       21.21     14.08 o 
   2   4   9     3062.19     3075.97    191.78 o 
   3   4   9      377.33      348.32     40.31 o 
   4   4   9     1487.41     1456.72     56.75 o 
   5   4   9     1328.45     1287.55     79.85 o 
  -9   5   9        5.25      -13.61     21.37 o 
  -8   5   9        3.50       21.06     14.54 o 
  -7   5   9       37.47       43.36     16.34 o 
  -6   5   9     1452.49     1357.56     52.18 o 
  -5   5   9      655.56      589.11     34.52 o 
  -4   5   9     1744.92     1723.73     59.57 o 
  -3   5   9     1649.90     1587.68     55.29 o 
  -2   5   9        0.19       89.20     43.12 o 
  -1   5   9     4699.31     4925.46    119.10 o 
   0   5   9      628.12      555.97     34.05 o 
   1   5   9     3548.02     3638.40     97.95 o 
   2   5   9      247.09      234.84     27.83 o 
   3   5   9     2283.82     2278.04     86.34 o 
   4   5   9     1487.48     1518.46     83.42 o 
   5   5   9       96.41      149.22     53.24 o 
  -8   6   9        2.78       22.54     15.05 o 
  -7   6   9       56.78       74.37     19.92 o 
  -6   6   9      275.27      246.58     32.70 o 
  -5   6   9     2158.34     2195.77    112.88 o 
  -4   6   9     2365.17     2368.29    209.36 o 
  -3   6   9      393.61      394.44     29.03 o 
  -2   6   9     3020.55     3110.05     86.92 o 
  -1   6   9      211.11      200.25     25.75 o 
   0   6   9     3252.09     3217.53     90.43 o 
   1   6   9       98.81       68.03     18.47 o 
   2   6   9     2308.45     2312.73    112.37 o 
   3   6   9     1431.34     1405.82    103.38 o 
   4   6   9      574.57      565.81     36.20 o 
  -7   7   9      192.58      209.18     27.47 o 
  -6   7   9        4.25       -4.15     13.80 o 
  -5   7   9     1660.92     1699.61     62.24 o 
  -4   7   9      511.81      525.97     63.58 o 
  -3   7   9     3641.50     3709.97    140.28 o 
  -2   7   9      134.96      119.68     22.35 o 
  -1   7   9     2307.87     2329.61     73.75 o 
   0   7   9        7.87       13.11     15.44 o 
   1   7   9     2239.79     2147.07    113.96 o 
   2   7   9       75.44       62.60     18.49 o 
   3   7   9      599.87      574.94     36.77 o 
  -5   8   9       37.13       31.22     18.30 o 
  -4   8   9     1513.07     1628.49    125.50 o 
  -3   8   9       95.23       65.82     28.39 o 
  -2   8   9     2017.00     2037.80     68.93 o 
  -1   8   9        0.08        2.80     20.21 o 
   0   8   9     2157.45     2131.07     81.74 o 
   1   8   9       44.39       20.92     15.51 o 
  -8   0  10     1151.76      986.04     64.74 o 
  -6   0  10     7083.72     6878.34    221.12 o 
  -4   0  10     7866.92     8086.66    171.31 o 
  -2   0  10     1980.94     2109.16     95.37 o 
   0   0  10     2989.23     2848.81    117.49 o 
   2   0  10      264.02      250.49     39.38 o 
   4   0  10      158.56      223.85     38.76 o 
  -9   1  10      258.19      317.34     42.29 o 
  -8   1  10      508.88      474.79     32.46 o 
  -7   1  10     4099.11     3815.27    101.56 o 
  -6   1  10      559.01      518.74     26.44 o 
  -5   1  10     7635.43     7750.27    116.41 o 
  -4   1  10      151.24      160.26     24.39 o 
  -3   1  10     3672.15     3904.58     98.83 o 
  -2   1  10       16.61       11.16     15.50 o 
  -1   1  10     3891.55     3750.79     98.74 o 
   0   1  10       29.60       20.08     14.27 o 
   1   1  10     1370.85     1224.40     57.02 o 
   2   1  10      750.23      686.09     60.72 o 
   3   1  10       16.63       12.82     15.48 o 
   4   1  10      291.87      291.65     28.70 o 
   5   1  10       48.86       47.88     18.49 o 
  -9   2  10        1.12       -5.13     14.07 o 
  -8   2  10     1532.55     1438.49     56.87 o 
  -7   2  10       21.49       16.00     15.00 o 
  -6   2  10     4057.77     3932.20     81.82 o 
  -5   2  10     1660.23     1615.61     46.34 o 
  -4   2  10     2058.62     2116.91     46.64 o 
  -3   2  10       56.06      101.92     15.56 o 
  -2   2  10     5820.66     5912.64    135.35 o 
  -1   2  10      504.70      500.97     66.20 o 
   0   2  10     2831.90     2743.80     81.39 o 
   1   2  10      547.65      511.67     48.20 o 
   2   2  10      991.52      888.38     43.76 o 
   3   2  10     1150.61     1091.52     49.25 o 
   4   2  10       36.10       80.85     19.64 o 
   5   2  10      572.77      549.61     36.38 o 
  -9   3  10      480.69      434.02     33.81 o 
  -8   3  10      258.85      216.70     35.73 o 
  -7   3  10     1797.88     1726.05     55.64 o 
  -6   3  10      419.47      382.34     23.09 o 
  -5   3  10      929.99      860.66     32.93 o 
  -4   3  10      612.84      689.96     40.00 o 
  -3   3  10     3302.35     3786.09    100.46 o 
  -2   3  10     1055.19     1122.65     58.39 o 
  -1   3  10     4350.35     4342.26    113.22 o 
   0   3  10     1316.83     1263.77     52.15 o 
   1   3  10     2118.02     2108.49     70.56 o 
   2   3  10      410.34      464.00     32.71 o 
   3   3  10      488.77      482.81     33.77 o 
   4   3  10     1311.43     1379.49     98.82 o 
   5   3  10      549.51      606.10     51.81 o 
  -8   4  10      459.31      391.30     44.32 o 
  -7   4  10      409.95      390.16     29.16 o 
  -6   4  10      561.17      557.12     33.74 o 
  -5   4  10      517.90      504.20     32.92 o 
  -4   4  10     3159.66     3228.62    123.01 o 
  -3   4  10       82.68       69.66     19.04 o 
  -2   4  10     2460.51     2537.27     77.67 o 
  -1   4  10     3583.86     3757.28    100.94 o 
   0   4  10     1985.86     1996.66     68.73 o 
   1   4  10      289.51      287.26     29.06 o 
   2   4  10      656.89      652.56     38.65 o 
   3   4  10     1174.51     1197.99     52.90 o 
   4   4  10      154.98      184.31     33.34 o 
  -8   5  10     1104.87     1084.11     72.34 o 
  -7   5  10       18.30       11.82     15.42 o 
  -6   5  10      582.72      544.25     34.40 o 
  -5   5  10     2377.58     2406.90    145.48 o 
  -4   5  10        2.25       42.95     26.48 o 
  -3   5  10     2331.31     2480.99    174.06 o 
  -2   5  10     1062.82     1148.18     49.84 o 
  -1   5  10      641.46      646.32     38.60 o 
   0   5  10     1168.32     1147.07     53.37 o 
   1   5  10      330.38      330.70     29.43 o 
   2   5  10     1251.65     1180.97     52.56 o 
   3   5  10        7.67        8.74     15.23 o 
  -7   6  10      801.58      773.16     42.20 o 
  -6   6  10      213.86      232.33     35.09 o 
  -5   6  10       33.65       30.43     16.66 o 
  -4   6  10     1735.10     1796.48    118.16 o 
  -3   6  10      208.22      255.63     35.06 o 
  -2   6  10      495.75      478.64     40.55 o 
  -1   6  10      141.32      133.52     23.70 o 
   0   6  10       41.57       33.79     17.65 o 
   1   6  10     2242.21     2314.61     76.97 o 
   2   6  10        1.87       -4.74     14.35 o 
  -5   7  10       29.75       19.03     20.56 o 
  -4   7  10       48.96       61.64     21.44 o 
  -3   7  10      949.59      916.82     64.33 o 
  -2   7  10       90.77       77.39     20.97 o 
  -1   7  10        3.78        1.55     14.77 o 
   0   7  10     1005.65      987.56     47.98 o 
   1   7  10       23.60       29.11     16.25 o 
  -7   0  11       44.57       34.94     25.31 o 
  -5   0  11     3781.79     3864.76    101.09 o 
  -3   0  11      278.80      295.23     37.72 o 
  -1   0  11     1901.33     1859.20     94.75 o 
   1   0  11     8774.04     8363.19    261.25 o 
   3   0  11     2962.90     2953.60    128.07 o 
  -8   1  11      205.67      159.23     42.00 o 
  -7   1  11      491.95      450.56     32.46 o 
  -6   1  11      582.96      587.63     28.80 o 
  -5   1  11      672.25      724.18     27.48 o 
  -4   1  11     1807.34     1847.57     45.29 o 
  -3   1  11        4.82      -15.08     19.71 o 
  -2   1  11      498.98      475.66     33.28 o 
  -1   1  11        1.00       -9.80     14.52 o 
   0   1  11     5447.03     5341.21    132.88 o 
   1   1  11      725.84      693.59     42.64 o 
   2   1  11     4970.99     4885.62    125.77 o 
   3   1  11       19.28       44.01     19.28 o 
   4   1  11     1680.19     1717.82     66.34 o 
  -8   2  11      269.62      195.00     35.77 o 
  -7   2  11        7.09       27.01     30.75 o 
  -6   2  11     1068.36     1056.21     38.04 o 
  -5   2  11      499.50      542.13     27.73 o 
  -4   2  11      791.17      884.03     30.37 o 
  -3   2  11     3307.89     3488.79     96.42 o 
  -2   2  11       31.99       31.57     18.23 o 
  -1   2  11     3037.89     3212.08     94.15 o 
   0   2  11      251.42      223.40     31.08 o 
   1   2  11     3071.83     3016.87     91.09 o 
   2   2  11       29.26       28.70     18.19 o 
   3   2  11     2520.96     2561.15     95.12 o 
   4   2  11        0.98       -4.24     15.05 o 
  -8   3  11       82.07       76.57     22.36 o 
  -7   3  11      453.47      412.76     31.60 o 
  -6   3  11       82.33       85.01     15.24 o 
  -5   3  11     1082.00     1050.81     38.37 o 
  -4   3  11     1122.53     1178.02     40.62 o 
  -3   3  11     1349.46     1454.83     45.92 o 
  -2   3  11     6056.79     6169.32    145.34 o 
  -1   3  11       73.89       69.47     22.21 o 
   0   3  11     1662.98     1636.13     63.31 o 
   1   3  11        7.27      -11.06     14.43 o 
   2   3  11     1257.12     1248.37     55.42 o 
   3   3  11       39.16       40.70     18.20 o 
  -7   4  11        4.63       -4.33     14.25 o 
  -6   4  11      197.55      202.33     26.55 o 
  -5   4  11       88.24      100.97     31.79 o 
  -4   4  11     2096.39     2366.14    106.70 o 
  -3   4  11     1926.78     2046.30     70.04 o 
  -2   4  11      512.80      509.99     35.79 o 
  -1   4  11     2710.31     2900.30     88.92 o 
   0   4  11        5.72        6.91     15.97 o 
   1   4  11      770.43      730.39     43.95 o 
   2   4  11       44.83       26.30     17.10 o 
   3   4  11      482.59      545.65     37.59 o 
  -6   5  11       13.38        3.32     15.14 o 
  -5   5  11      664.76      661.00     39.10 o 
  -4   5  11      296.65      319.45     36.83 o 
  -3   5  11     1875.57     1952.08     68.88 o 
  -2   5  11      972.07     1008.71     48.96 o 
  -1   5  11      366.11      397.88     32.61 o 
   0   5  11     1141.50     1168.62     54.00 o 
   1   5  11        1.88       -1.40     15.69 o 
   2   5  11      406.64      390.65     32.78 o 
  -5   6  11        2.88        7.80     17.75 o 
  -4   6  11     1285.40     1400.40     59.34 o 
  -3   6  11      208.85      243.97     43.41 o 
  -2   6  11      807.35      840.72     68.89 o 
  -1   6  11      494.63      533.35     37.13 o 
   0   6  11      104.00      143.54     26.02 o 
  -6   0  12     3782.05     4010.90    158.16 o 
  -4   0  12        1.25       21.34     20.67 o 
  -2   0  12       14.75        9.84     23.24 o 
   0   0  12     1055.86     1093.53     75.28 o 
   2   0  12     3922.44     4056.59    163.60 o 
  -7   1  12     2293.06     2337.13     80.18 o 
  -6   1  12       41.57       38.03     18.92 o 
  -5   1  12      824.43      995.33     39.22 o 
  -4   1  12        2.42        4.01     10.43 o 
  -3   1  12       34.50       33.55     17.61 o 
  -2   1  12       12.18        7.48     16.10 o 
  -1   1  12      254.68      247.32     31.47 o 
   0   1  12      449.56      451.24     35.50 o 
   1   1  12     2453.18     2466.00     84.39 o 
   2   1  12       16.13        3.08     16.79 o 
  -7   2  12      470.92      412.73     33.85 o 
  -5   2  12      104.17      134.59     20.12 o 
  -4   2  12      211.81      222.25     19.94 o 
  -3   2  12      153.12      164.96     21.38 o 
  -2   2  12      127.26      165.91     27.64 o 
  -1   2  12      795.59      812.56     46.46 o 
   0   2  12      291.52      292.20     42.29 o 
   1   2  12      118.76      117.03     24.96 o 
   2   2  12     1417.77     1472.39     65.01 o 
  -6   3  12      254.42      273.16     31.74 o 
  -4   3  12      410.37      442.34     33.29 o 
  -3   3  12       49.79       52.61     20.01 o 
  -2   3  12     2248.37     2382.50     81.49 o 
  -1   3  12      202.75      175.61     29.01 o 
   0   3  12      259.43      227.69     46.40 o 
   1   3  12      175.22      192.32     28.85 o 
  -5   4  12      529.05      523.32     37.64 o 
  -4   4  12       92.73       96.78     32.99 o 
  -3   4  12     3568.33     3864.99    109.38 o 
  -2   4  12       48.25       36.59     20.52 o 
  -1   4  12     1113.55     1159.34     55.65 o 
   0   4  12      351.42      324.80     33.18 o 
  -4   5  12     2365.71     2543.44     85.17 o 
  -3   5  12       12.18       18.75     18.00 o 
  -2   5  12     2188.12     2360.64     81.89 o 
  -1   5  12      335.76      323.39     31.87 o 
  -5   0  13     2704.02     2967.47     93.07 o 
  -3   0  13     1140.21     1206.41     82.22 o 
  -1   0  13      535.02      561.56     58.56 o 
  -5   1  13       65.42       55.01     19.26 o 
  -4   1  13     2428.72     2516.94     60.09 o 
  -3   1  13        1.53       -6.05     17.50 o 
  -2   1  13      823.64      833.15     49.11 o 
  -1   1  13      936.81      968.32     53.19 o 
  -4   2  13        2.37       -0.44     12.37 o 
  -3   2  13     1811.68     1935.99     60.37 o 
  -2   2  13      467.01      422.40     36.51 o 
  -1   2  13      294.98      326.21     37.90 o 
                                                 
